# Supplementary material for: Infectious hematopoietic necrosis virus (IHNV) persistence in Sockeye Salmon: influence on brain transcriptome and subsequent response to the viral mimic poly(I:C)
Source: BMC Genomics. 2015 Aug 26;16(1):634. doi: 10.1186/s12864-015-1759-y (PMC4549833; doi:10.1186/s12864-015-1759-y)
Supplement: Additional file 3: Table S2. — Fold change (FC ≤ 1.5) list and GO enrichment analysis of probes affected by IHNV status. [file 12864_2015_1759_MOESM3_ESM.xlsx]

## Sheet: MFX_IHNVstatus_FC1.5_category
Please note: Assignment into custom categories is meant to provide structure without claiming to be complete.
underlined: affected by IHNV status (in survivors and carriers) AND by poly(I:C)-injection
italics: affected by IHNV status (carriers) AND by poly(I:C)-injection
bold: affected by IHNV status (survivors) AND by poly(I:C)-injection
Custom Category	Spot ID	Description	Abbreviation	p-value(IHNV status)	p-value(IHNV status-polyIC)	p-value(polyIC)	Fold change([control-survivor] vs [control-naive])	Fold change([polyIC-survivor] vs [polyIC-naive])	consistent FC-survivor	Fold change([control-z_carrier] vs [control-naive])	Fold change([polyIC-z_carrier] vs [polyIC-naive])	consistent FC-carrier	GeneId	UniGene
Cell Adhesion	C141R085	72149 pfam08725, Integrin_b_cyt, Integrin beta cytoplasmic domain. Integrins are a group of transmembrane proteins which function as extracellular matrix receptors and in cell adhesion. Integrins are ubiquitously expressed and are heterodimeric, each c...		0.00820189	0.10844	0.0155203	-	-	-	1.77985	1.91901	up_carr
Cell Adhesion	C208R047	Contactin-associated protein-like 2 precursor	CNTN1	2.88911e-05	0.932134	0.542448	-1.52488	-1.58403	down_surv	-	-	-	66797	Mm.440084
Cell Adhesion	C230R069	EMILIN-2 precursor	EMILIN2	9.51717e-06	0.894421	0.080683	1.80445	1.99347	up_surv	-	-	-	246707	Mm.23462
Cell Adhesion	C236R163	Galectin-3-binding protein precursor	LGALS3BP	0.000185977	0.381616	0.00480572	2.64986	2.38176	up_surv	-	-	-	3959	Hs.514535
Cell Adhesion	C065R010	Galectin-3-binding protein precursor	LGALS3BP	5.70941e-05	0.563731	0.000942854	3.45445	2.5738	up_surv	2.0809	2.76338	up_carr	3959	Hs.514535
Cell Adhesion	C203R090	Galectin-3-binding protein precursor	LGALS3BP	0.000118462	0.740535	0.000575952	3.35514	2.72549	up_surv	1.98129	2.51415	up_carr	3959	Hs.514535
Cell Proliferation	C026R132	68431 pfam04856, Securin, Securin sister-chromatid separation inhibitor. Securin is also known as pituitary tumour-transforming gene product. Over-expression of securin is associated with a number of tumours, and it has been proposed that this may be d...		8.22731e-06	0.64839	0.618278	-	-	-	-1.90251	-1.72644	down_carr
Cell Proliferation	C222R035	Centromere protein J	CENPJ	0.00636186	0.70701	0.0581951	1.84872	2.14223	up_surv	-	-	-	467235
Cell Proliferation	C074R096	Chromosome-associated kinesin KIF4	KIF4B	0.000119118	0.330834	0.271454	-	-	-	-1.50585	-1.57249	down_carr	394332	Xl.1232
Cell Proliferation	C242R136	DNA replication licensing factor mcm7	MCM7	5.24587e-05	0.810786	0.10487	-	-	-	-1.71189	-1.59863	down_carr	407945	Str.48019
Cell Proliferation	C010R028	DNA topoisomerase 2-alpha	TOP2A	0.00025261	0.314706	0.328121	-	-	-	-1.7896	-2.00613	down_carr	360243	Rn.90996
Cell proliferation	C080R082	G2/mitotic-specific cyclin-B1	CCNB1	2.48139e-05	0.337119	0.669664	-	-	-	-1.80011	-2.0316	down_carr
Cell Proliferation	C118R084	GTP-binding nuclear protein Ran	RAN	1.39326e-06	0.211457	4.85103e-07	2.16734	1.78394	up_surv	-	-	-
Cell Proliferation	C090R021	GTP-binding nuclear protein Ran	RAN	1.90735e-06	0.469378	1.31739e-06	2.04467	1.60506	up_surv	1.90689	1.79273	up_carr
Cell Proliferation	C255R067	GTP-binding nuclear protein Ran	RAN	5.65775e-05	0.760083	0.0449803	1.58915	1.51964	up_surv	1.83046	1.52093	up_carr
Cell Proliferation	C194R165	PCNA-associated factor	KIAA0101	2.22563e-06	0.395691	0.383282	-1.57415	-2.12578	down_surv	-2.01031	-2.66025	down_carr	9768	Hs.81892
Cell Proliferation	C218R160	Tumor protein D54	TPD5L2	0.00245936	0.369285	0.183793	-	-	-	-1.94923	-1.72243	down_carr
Chromosome Organisation	C075R038	Histone H1	H1F0	0.000347619	0.0574386	0.682463	-1.72352	-2.10919	down_surv	-	-	-
Chromosome Organisation	C228R158	Histone H2AV	H2AFV	4.287e-09	0.801813	0.148817	-1.52649	-1.56952	down_surv	-1.9604	-2.20687	down_carr
Chromosome Organisation	C223R158	Histone H2AV	H2AFV	8.33246e-09	0.0979549	0.110983	-	-	-	-1.82529	-2.59626	down_carr
Chromosome Organisation	C079R067	Histone H3	HST3H3	4.18181e-07	0.40181	0.0325715	-2.00208	-2.11135	down_surv	-2.56565	-1.82615	down_carr	318847; 3771723; 3771729; 3771771; 3771792; 3771959; 3772032; 3772149; 3772163; 3772173; 3772189; 3772191; 3772198; 3772231; 3772370; 3772374; 3772421; 3772489; 3772517; 3772518; 3772552; 3772607; 3772619	Dm.29515; Dm.34559; Dm.34566; Dm.34567
Chromosome Organisation	C040R023	Histone H3.3	H3F3B	1.88311e-05	0.334676	0.798233	-	-	-	-1.50566	-1.50401	down_carr	117056	Rn.124815; Rn.198918; Rn.29857
Chromosome Organisation	C037R129	Lamin-B receptor	LBR	1.4077e-06	0.83617	0.537142	-	-	-	-1.50937	-1.60215	down_carr	89789	Rn.6499
Chromosome Organisation	C041R003	Structural maintenance of chromosomes protein 2	SMC3	0.000116138	0.639115	0.0170269	-	-	-	-1.52818	-1.81525	down_carr		Mm.2999
Chromosome Organisation	C175R163	Structural maintenance of chromosomes protein 3	SMC3	0.00099529	0.514784	0.895064	-	-	-	-1.71829	-1.61544	down_carr	9126	Hs.24485
Cytoskeleton Organisation	C125R116	Coronin-1A	CORO1A	0.000241853	0.308804	0.0381801	-	-	-	1.68311	2.75842	up_carr	155151	Rn.6990
Cytoskeleton Organisation	C256R140	Formin-like protein 1	FMNL1	9.26074e-05	0.949987	0.289017	-	-	-	1.71873	1.74384	up_carr	57778	Mm.138913
Cytoskeleton Organisation	C085R029	Plasticin		0.00806663	0.523447	0.557248	-1.59884	-1.5757	down_surv	-	-	-
Cytoskeleton Organisation	C105R061	Tropomodulin-2	TMOD2	0.000208042	0.853802	0.14348	-1.51012	-1.66023	down_surv	-1.5072	-1.7214	down_carr	100048637; 50876	Mm.291880; Mm.457005
Cytoskeleton Organisation	C180R030	Tubulin alpha chain		0.00337754	0.994919	0.237833	-	-	-	1.7383	1.70037	up_carr
Homeostasis	C161R080	Plasma retinol-binding protein 1	RBP1	0.000144286	0.226814	2.50517e-07	2.76526	1.61738	up_surv	-	-	-
Homeostasis	C075R050	Serotransferrin-2 precursor	TF2	0.000181281	0.0910751	0.000285633	4.39535	1.71723	up_surv	-	-	-
Immune Response: Antigen Presentation	C217R087	117849 pfam09307, MHC2-interact, CLIP, MHC2 interacting. Members of this family are found in class II invariant chain-associated peptide (CLIP), and are required for association with class II major histocompatibility complex (MHC) in the MHC class II ...		2.3036e-05	0.515967	0.107352	2.18649	1.65366	up_surv	2.73837	3.21593	up_carr
Immune Response: Antigen Presentation	C166R090	Beta-2-microglobulin precursor	B2M	7.83504e-05	0.36467	0.00192823	-	-	-	1.59801	2.30787	up_carr
Immune Response: Antigen Presentation	C120R097	Beta-2-microglobulin precursor	B2M	0.00057151	0.473803	0.0291076	-	-	-	1.6504	2.38142	up_carr
Immune Response: Antigen Presentation	C075R074	Beta-2-microglobulin precursor	B2M	0.000281163	0.501109	0.0150166	-	-	-	1.70841	2.27787	up_carr
Immune Response: Antigen Presentation	C070R045	Beta-2-microglobulin precursor	B2M	0.000479582	0.55046	0.013803	-	-	-	1.64795	2.28037	up_carr
Immune Response: Antigen Presentation	C017R045	Beta-2-microglobulin precursor	B2M	0.000130093	0.579489	0.0031019	-	-	-	1.72163	2.24726	up_carr
Immune Response: Antigen Presentation	C063R096	Beta-2-microglobulin precursor	B2M	0.000350185	0.64394	0.0155044	-	-	-	1.61977	2.10037	up_carr
Immune Response: Antigen Presentation	C029R119	Beta-2-microglobulin precursor	B2M	0.000326312	0.738637	0.0114439	-	-	-	1.64409	2.02397	up_carr
Immune Response: Antigen Presentation	C043R154	Beta-2-microglobulin precursor	B2M	0.000134307	0.741787	0.00467222	-	-	-	1.67566	2.04357	up_carr
Immune Response: Antigen Presentation	C236R070	Beta-2-microglobulin precursor	B2M	0.000241126	0.330982	0.0214703	-	-	-	1.51846	2.22799	up_carr
Immune Response: Antigen Presentation	C083R108	Beta-2-microglobulin precursor	B2M	8.59329e-06	0.419657	0.0146753	-	-	-	1.83132	2.60751	up_carr
Immune Response: Antigen Presentation	C120R047	Beta-2-microglobulin precursor	B2M	0.000598125	0.597799	0.011278	-	-	-	1.73497	2.13817	up_carr
Immune Response: Antigen Presentation	C105R110	Beta-2-microglobulin precursor	B2M	0.0001144	0.604076	0.02015	-	-	-	1.69288	2.26728	up_carr
Immune Response: Antigen Presentation	C119R077	Beta-2-microglobulin precursor	B2M	0.00115944	0.647525	0.0210943	-	-	-	1.69603	1.9155	up_carr
Immune Response: Antigen Presentation	C151R103	Beta-2-microglobulin precursor	B2M	4.67699e-05	0.702815	0.0019637	-	-	-	1.81762	2.3037	up_carr
Immune Response: Antigen Presentation	C166R113	Cathepsin S precursor	CTSS	0.00495528	0.289635	0.00190553	-	-	-	1.64212	2.03689	up_carr	403400	Cfa.1661
Immune Response: Antigen Presentation	C142R013	Cathepsin S precursor	CTSS	0.000478785	0.330135	0.0799814	-	-	-	2.06297	2.46915	up_carr	403400	Cfa.1661
Immune Response: Antigen Presentation	C156R108	H-2 class II histocompatibility antigen gamma chain	CD74	0.000755716	0.625944	0.0123364	-	-	-	1.62526	2.14328	up_carr	16149	Mm.439737
Immune Response: Antigen Presentation	C093R115	H-2 class II histocompatibility antigen gamma chain	CD74	3.03645e-06	0.748446	0.16729	-	-	-	2.43735	3.09575	up_carr		Rn.33804
Immune Response: Antigen Presentation	C155R006	H-2 class II histocompatibility antigen gamma chain	CD74	4.32803e-06	0.253653	0.12019	-	-	-	2.1111	3.69901	up_carr		Rn.33804
Immune Response: Antigen Presentation	C183R073	H-2 class II histocompatibility antigen gamma chain	CD74	1.8213e-05	0.846219	0.568494	-	-	-	2.40879	2.94614	up_carr		Rn.33804
Immune Response: Antigen Presentation	C164R100	HLA class II histocompatibility antigen gamma chain	CD74	3.45479e-05	0.183244	0.0787811	-	-	-	1.68499	2.87956	up_carr	972	Hs.694723
Immune Response: Antigen Presentation	C187R013	Proteasome subunit beta type-6 precursor	PSMB6	0.000954189	0.0995617	0.000281077	-	-	-	1.72834	3.58865	up_carr	510069	Bt.2116
Immune Response: Antigen Presentation	C142R153	Proteasome subunit beta type-7 precursor	PSMB7	0.00452838	0.370052	3.00093e-07	-	-	-	1.69013	2.63771	up_carr	85492	Rn.3846
Immune Response: Antigen Presentation	C129R124	Proteasome subunit beta type-7 precursor	PSMB7	0.0045953	0.549653	4.28945e-09	-	-	-	1.72374	2.59748	up_carr	85492	Rn.3846
Immune Response: Antigen Presentation	C048R014	Tapasin precursor	TAPBP	0.000605997	0.236883	5.38355e-11	-	-	-	1.55297	2.78867	up_carr	21356	Mm.154457; Mm.392082
Immune Response: Humoral Response	C190R003	Ig kappa chain V region 3368	IGKV@	0.000179015	0.634858	0.141143	-	-	-	2.48124	3.50545	up_carr
Immune Response: Humoral Response	C034R015	Ig kappa chain V region K29-213	IGKV@	2.90674e-06	0.747725	0.129196	-	-	-	6.00696	5.85584	up_carr
Immune Response: Humoral Response	C075R078	Ig kappa chain V region Mem5	IGKV@	6.77865e-05	0.433181	0.0329848	-	-	-	2.38033	2.88249	up_carr
Immune Response: Humoral Response	C055R023	Ig kappa chain V region Mem5	IGKV@	0.000106899	0.448804	0.0492194	-	-	-	2.2464	2.80762	up_carr
Immune Response: Humoral Response	C194R075	Ig kappa chain V region Mem5	IGKV@	0.00112866	0.942433	0.0480512	-	-	-	1.96891	2.18503	up_carr
Immune Response: Humoral Response	C112R026	Ig kappa chain V region Mem5	IGKV@	0.0006732	0.832343	0.0894802	-	-	-	2.74522	2.61151	up_carr
Immune Response: Humoral Response	C173R127	Ig kappa chain V-IV region B17 precursor	IGKV@	2.36769e-07	0.561608	0.303077	-	-	-	3.44583	4.48888	up_carr
Immune Response: Humoral Response	C247R066	Ig kappa chain V-IV region B17 precursor	IGKV@	0.00177343	0.600803	0.0500344	-	-	-	2.92676	1.98711	up_carr
Immune Response: Humoral Response	C196R157	Ig kappa chain V-IV region B17 precursor	IGKV@	3.78493e-05	0.964397	0.0714733	-	-	-	1.91115	2.04584	up_carr
Immune Response: Humoral Response	C123R009	Ig kappa chain V-IV region JI precursor	IGKV@	0.00225384	0.827485	0.185028	-	-	-	2.12381	2.29775	up_carr
Immune Response: Humoral Response	C039R106	Ig kappa chain V-IV region STH	IGKV@	3.41317e-05	0.721813	0.00176701	-	-	-	2.60902	2.22775	up_carr
Immune Response: Humoral Response	C251R098	Ig kappa chain V-IV region STH	IGKV@	0.00276082	0.956592	0.0385468	-	-	-	2.26638	2.01495	up_carr
Immune Response: Humoral Response	C014R006	Ig kappa-b4 chain C region	IGKC	0.000380122	0.763158	0.082438	-	-	-	2.64104	3.67345	up_carr
Immune Response: Humoral Response	C081R003	Ig kappa-b4 chain C region	IGKC	0.00139435	0.749065	0.0489879	-	-	-	2.57405	3.05638	up_carr
Immune Response: Humoral Response	C075R137	Ig mu chain C region membrane-bound form	IGHM	1.08008e-05	0.39075	0.224948	-	-	-	4.8116	3.54171	up_carr
Immune Response: Humoral Response	C017R015	Ig mu chain C region membrane-bound form	IGHM	2.19986e-07	0.719549	0.613238	-	-	-	9.78222	7.29662	up_carr
Immune Response: Humoral Response	C078R010	Ig mu chain C region membrane-bound form	IGHM	8.69646e-07	0.532394	0.488249	1.60666	1.69771	up_surv	4.41293	7.76405	up_carr
Immune Response: Humoral Response	C170R041	Ig mu chain C region membrane-bound form	IGHM	7.19577e-07	0.880625	0.437557	1.80488	1.90684	up_surv	4.75084	6.075	up_carr
Immune Response: Innate Immunity/ Inflammation	C254R073	Allograft inflammatory factor 1	AIF1	0.000789532	0.308948	0.384828	-	-	-	1.83781	2.17142	up_carr	29427	Rn.32080
Immune Response: Innate Immunity/ Inflammation	C162R020	Annexin A5	ANXA5	2.47609e-05	0.217834	0.000429183	1.90591	1.54158	up_surv	-	-	-	428767	Gga.1168
Immune Response: Innate Immunity/ Inflammation	C026R028	CCAAT/enhancer-binding protein delta	CEBPD	4.34093e-08	0.111688	0.81655	2.6315	2.01673	up_surv	-	-	-	12609	Mm.347407
Immune Response: Innate Immunity/ Inflammation	C075R100	Complement C1q subcomponent subunit B precursor	C1QB	0.00210832	0.282389	0.0238668	-	-	-	2.38417	1.5759	up_carr	713	Hs.8986
Immune Response: Innate Immunity/ Inflammation	C024R158	Complement C1s subcomponent precursor	C1S	0.000222542	0.630747	0.954564	-	-	-	1.86531	2.10683	up_carr	192262	Rn.4037
Immune Response: Innate Immunity/ Inflammation	C044R145	fMet-Leu-Phe receptor	FPR1	0.00237835	0.31107	0.0144817	-	-	-	1.59176	1.713	up_carr
Immune Response: Innate Immunity/ Inflammation	C236R163	Galectin-3-binding protein precursor	LGALS3BP	0.000185977	0.381616	0.00480572	2.64986	2.38176	up_surv	-	-	-	3959	Hs.514535
Immune Response: Innate Immunity/ Inflammation	C065R010	Galectin-3-binding protein precursor	LGALS3BP	5.70941e-05	0.563731	0.000942854	3.45445	2.5738	up_surv	2.0809	2.76338	up_carr	3959	Hs.514535
Immune Response: Innate Immunity/ Inflammation	C203R090	Galectin-3-binding protein precursor	LGALS3BP	0.000118462	0.740535	0.000575952	3.35514	2.72549	up_surv	1.98129	2.51415	up_carr	3959	Hs.514535
Immune Response: Innate Immunity/ Inflammation	C162R108	Interleukin-1 receptor-like 1 precursor	IL1R1	3.94065e-08	0.575002	0.681612	-1.5071	-1.71784	down_surv	-1.57637	-1.61736	down_carr	25556	Rn.10072
Immune Response: Innate Immunity/ Inflammation	C134R146	Latent-transforming growth factor beta-binding protein 1 precursor	LTBP1	0.00276885	0.924999	0.636173	-2.49847	-3.08834	down_surv	-1.58869	-1.76644	down_carr	59107	Rn.40942
Immune Response: Innate Immunity/ Inflammation	C182R043	Lysozyme g	LYG	0.00448286	0.71647	0.835128	1.79515	1.546	up_surv	-	-	-
Immune Response: Innate Immunity/ Inflammation	C213R159	Lysozyme g	LYG	0.000479482	0.73363	0.589542	1.71976	1.71619	up_surv	-	-	-
Immune Response: Innate Immunity/ Inflammation	C209R087	Lysozyme g	LYG	9.57195e-05	0.420317	0.966731	2.09472	1.52825	up_surv	1.75497	1.61757	up_carr
Immune Response: Innate Immunity/ Inflammation	C160R030	Lysozyme g	LYG	0.000182275	0.454757	0.529736	1.87151	1.51135	up_surv	1.70872	2.03267	up_carr
Immune Response: Innate Immunity/ Inflammation	C221R007	Lysozyme g	LYG	4.38982e-06	0.475999	0.324647	2.3026	1.74137	up_surv	2.17593	1.70299	up_carr
Immune Response: Innate Immunity/ Inflammation	C199R104	Lysozyme g	LYG	1.31877e-05	0.711591	0.991659	2.17854	1.93265	up_surv	1.81258	2.12914	up_carr
Immune Response: Innate Immunity/ Inflammation	C182R106	Lysozyme g	LYG	0.000899339	0.91676	0.814354	1.74458	1.64895	up_surv	1.80907	1.56413	up_carr
Immune Response: Innate Immunity/ Inflammation	C259R104	Pentraxin fusion protein precursor	PXN1	0.000354226	0.973907	0.00266583	1.58083	1.61823	up_surv	-	-	-		Xl.307
Immune Response: Innate Immunity/ Inflammation	C037R169	Peroxiredoxin	PRDX	0.000558239	0.603884	6.76503e-05	2.18882	1.71215	up_surv	-	-	-
Immune Response: Innate Immunity/ Inflammation	C115R114	Peroxiredoxin	PRDX	3.95296e-05	0.835589	0.00418188	1.65301	1.66102	up_surv	-	-	-
Immune Response: Innate Immunity/ Inflammation	C223R113	Peroxiredoxin	PRDX	0.000213139	0.871628	0.000754745	2.26359	1.92658	up_surv	-	-	-
Immune Response: Innate Immunity/ Inflammation	C005R056	Protachykinin-1 precursor	TAC1	0.00606057	0.148785	0.526331	-	-	-	1.69536	1.5391	up_carr	100009275	Ocu.2078
Immune Response: Innate Immunity/ Inflammation	C089R076	Transient receptor potential cation channel subfamily V member 1	TRPV1	0.00370863	0.211101	0.231581	-	-	-	1.66912	2.47038	up_carr	193034	Mm.447485
Ion Transport	C127R117	C-type natriuretic peptide 4 precursor	NPPC	0.00159307	0.542948	0.0729853	-	-	-	1.53022	1.62632	up_carr	445907	Tru.1919
Ion Transport	C123R048	Glutamate receptor U1 precursor	GRIK3	2.09059e-05	0.724595	0.474527	-1.77902	-1.57417	down_surv	-2.33583	-1.85711	down_carr	394374	Xl.1198
Ion Transport	C142R145	Glycine receptor subunit alpha-2 precursor	GLRA2	0.00182194	0.787398	0.709306	-	-	-	-1.5991	-1.57009	down_carr	24397	Rn.10379
Ion Transport	C015R018	Potassium channel subfamily K member 15	KCNK15	0.00111791	0.932913	0.607443	-	-	-	1.966	1.96581	up_carr	60598	Hs.528664
Ion Transport	C199R133	Solute carrier family 22 member 7	SLC22A7	0.00867072	0.866936	7.35865e-06	1.8653	1.62402	up_surv	-	-	-
Metabolism: Amino Acid Metbolism	C158R165	Aspartate aminotransferase, cytoplasmic	GOT2	1.33008e-05	0.4192	0.603884	-	-	-	-1.50034	-1.94534	down_carr	396261	Gga.730
Metabolism: Amino Acid Metbolism	C115R095	GTP cyclohydrolase 1 feedback regulatory protein	GCHFR	7.19614e-09	0.828971	7.01033e-05	1.69296	1.59935	up_surv	1.70767	1.5633	up_carr	393735	Dr.82968
Metabolism: Carbohydrate and Energy Metabolism	C092R050	Cocaine- and amphetamine-regulated transcript protein precursor	CARTPT	0.00040744	0.802846	0.501758	-	-	-	1.68171	1.77456	up_carr	493726	Bt.20015
Metabolism: Carbohydrate and Energy Metabolism	C109R035	Cocaine- and amphetamine-regulated transcript protein precursor	CARTPT	2.44271e-05	0.711022	0.464326	-	-	-	1.5483	1.85563	up_carr	493726	Bt.20015
Metabolism: Carbohydrate and Energy Metabolism	C198R089	Transketolase	TKT	2.34148e-05	0.643055	0.893751	1.55507	1.60124	up_surv	2.64169	3.85905	up_carr	445425	Bt.4750
Metabolism: Lipid Metabolism	C106R068	Diphosphomevalonate decarboxylase	MVD	1.17291e-06	0.842038	0.339434	-1.90467	-2.02009	down_surv	-	-	-	492781	Dr.90184
Metabolism: Lipid Metabolism	C134R157	Farnesyl pyrophosphate synthetase	FDPS	2.11002e-06	0.440517	0.29642	-1.5514	-1.87849	down_surv	-1.53836	-1.9937	down_carr		Gga.42725
Metabolism: Lipid Metabolism	C109R056	Farnesyl pyrophosphate synthetase	FDPS	1.6558e-05	0.152092	0.0336255	-	-	-	-1.6117	-2.13883	down_carr		Gga.42725
Metabolism: Lipid Metabolism	C021R080	GPI inositol-deacylase	PGAP1	0.00227429	0.745411	0.726118	-	-	-	1.56579	1.75471	up_carr	316400	Rn.205923
Metabolism: Lipid Metabolism	C248R020	Hydroxymethylglutaryl-CoA synthase, cytoplasmic	HMGCS1	1.97269e-11	0.681502	0.216772	-2.70337	-2.93919	down_surv	-2.30055	-2.86846	down_carr
Metabolism: Lipid Metabolism	C258R093	Lipocalin precursor	LCN	0.00335136	0.725291	0.551033	-	-	-	1.70896	2.283	up_carr
Metabolism: Lipid Metabolism	C109R167	Lipoprotein lipase precursor	LPL	0.000278784	0.996485	0.000115522	1.63745	1.60797	up_surv	1.54633	1.53049	up_carr	280843	Bt.5387
Metabolism: Lipid Metabolism	C021R093	Phospholipase A1 member A precursor	PLA1A	0.00233924	0.672762	0.77797	-	-	-	2.08171	1.54014	up_carr	334017	Dr.106430
Metabolism: Lipid Metabolism	C088R118	Proactivator polypeptide precursor	PSAP	0.000783332	0.944168	0.867499	-	-	-	2.31013	2.41153	up_carr	395602	Gga.4403
Metabolism: Lipid Metabolism	C194R040	Sterol-4-alpha-carboxylate 3-dehydrogenase, decarboxylating	NSDHL	0.000471761	0.765065	0.15334	-	-	-	-1.52308	-1.72737	down_carr	50814	Hs.57698
Metabolism: Other Metabolism	C078R065	Adenosine deaminase	ADA	0.000925386	0.38488	7.10325e-05	-	-	-	1.66807	1.91535	up_carr	436919	Dr.120392; Dr.88169
Metabolism: Other Metabolism	C233R125	LAG1 longevity assurance homolog 2	CERS2	0.00192261	0.920188	0.0149915	-1.59217	-1.59473	down_surv	-1.63436	-1.87189	down_carr	539223	Bt.49574
Metabolism: Other Metabolism	C202R022	NFU1 iron-sulfur cluster scaffold homolog	NFU1	3.45531e-05	0.501053	0.010986	1.79719	1.5565	up_surv	-	-	-		Hs.430439
Metabolism: Other Metabolism	C102R164	Ribonucleoside-diphosphate reductase subunit M2	RRM2	2.33353e-06	0.974824	0.575563	-1.73702	-1.81801	down_surv	-1.93256	-1.969	down_carr	30733	Dr.75098; Dr.75709
Metabolism: Other Metabolism	C255R022	Succinyl-CoA:3-ketoacid-coenzyme A transferase 1, mitochondrial precursor	OXCT1	4.87054e-06	0.569894	0.513905	1.86075	1.58364	up_surv	2.23518	1.72178	up_carr	396978	Ssc.11096
Metabolism: Other Metabolism	C251R103	Xanthine dehydrogenase/oxidase	XDH	0.000462414	0.298099	0.00199594	-	-	-	2.61938	2.08594	up_carr	396025	Gga.43173
Metabolism: Oxidation/Reduction	C079R109	17-beta-hydroxysteroid dehydrogenase 14	HSD17B14	0.000760901	0.929141	0.0518296	-	-	-	1.61544	1.72079	up_carr	282652	Bt.88264
Metabolism: Oxidation/Reduction	C198R062	Ceruloplasmin precursor	CP	0.000980104	0.279164	0.0473694	-	-	-	1.51586	1.69481	up_carr	1356	Hs.558314
Metabolism: Oxidation/Reduction	C112R064	Cytochrome b reductase 1	CYBRD1	0.000413874	0.203187	0.0164289	1.53753	1.70284	up_surv	-	-	-	445864	Xl.6189
Metabolism: Oxidation/Reduction	C036R168	Cytochrome P450 4B1	CYP4B1	0.00015155	0.812428	0.945907	-	-	-	-1.60267	-1.892	down_carr	24307	Rn.86651
Metabolism: Oxidation/Reduction	C037R169	Peroxiredoxin	PRDX	0.000558239	0.603884	6.76503e-05	2.18882	1.71215	up_surv	-	-	-
Metabolism: Oxidation/Reduction	C115R114	Peroxiredoxin	PRDX	3.95296e-05	0.835589	0.00418188	1.65301	1.66102	up_surv	-	-	-
Metabolism: Oxidation/Reduction	C223R113	Peroxiredoxin	PRDX	0.000213139	0.871628	0.000754745	2.26359	1.92658	up_surv	-	-	-
Nervous System Development and Function	C149R007	Basic leucine zipper and W2 domain-containing protein 2	BZW2	0.00010187	0.990185	0.669315	2.02675	1.94882	up_surv	1.7498	1.71945	up_carr	393892	Dr.75376
Nervous System Development and Function	C092R050	Cocaine- and amphetamine-regulated transcript protein precursor	CARTPT	0.00040744	0.802846	0.501758	-	-	-	1.68171	1.77456	up_carr	493726	Bt.20015
Nervous System Development and Function	C109R035	Cocaine- and amphetamine-regulated transcript protein precursor	CARTPT	2.44271e-05	0.711022	0.464326	-	-	-	1.5483	1.85563	up_carr	493726	Bt.20015
Nervous System Development and Function	C095R099	Corticotropin-releasing factor-binding protein precursor	CRHBP	0.000452499	0.0329285	0.000222093	-	-	-	1.83512	1.65217	up_carr	1393	Hs.115617
Nervous System Development and Function	C057R016	COUP transcription factor 2	NR2F2	0.000268136	0.0418595	0.216209	-	-	-	1.54827	1.90436	up_carr	386585	Gga.4445
Nervous System Development and Function	C030R048	COUP transcription factor 2	NR2F2	0.000433905	0.444744	0.668986	-	-	-	1.63824	1.54601	up_carr	386585	Gga.4445
Nervous System Development and Function	C165R129	Ependymin precursor	EPD	0.000328827	0.0231852	0.00643174	-	-	-	1.50659	1.81922	up_carr
Nervous System Development and Function	C023R021	Ependymin precursor	EPD	0.000411075	0.0364723	7.88279e-09	-	-	-	2.74233	1.67885	up_carr
Nervous System Development and Function	C210R115	Ependymin precursor	EPD	1.72953e-05	0.0431996	1.46842e-05	-	-	-	1.8846	1.9126	up_carr
Nervous System Development and Function	C175R070	Ependymin precursor	EPD	1.25954e-05	0.0813995	1.91676e-05	-	-	-	1.73604	1.7936	up_carr
Nervous System Development and Function	C230R082	Ependymin precursor	EPD	7.68099e-06	0.627807	0.000100949	1.83618	1.57594	up_surv	1.52144	1.57225	up_carr
Nervous System Development and Function	C115R067	Ependymin-2 precursor	EPD2	0.00107391	0.573002	3.357e-06	1.71443	2.16649	up_surv	-	-	-
Nervous System Development and Function	C038R047	Glucocorticoid receptor DNA-binding factor 1	ARHGAP35	0.00190237	0.82117	0.286743	-	-	-	1.57865	1.76655	up_carr	232906	Mm.28646; Mm.400358
Nervous System Development and Function	C021R080	GPI inositol-deacylase	PGAP1	0.00227429	0.745411	0.726118	-	-	-	1.56579	1.75471	up_carr	316400	Rn.205923
Nervous System Development and Function	C060R099	Homeobox protein orthopedia B	OTP	4.1507e-05	0.426519	0.661114	-	-	-	2.27574	2.1004	up_carr	30316	Dr.81295
Nervous System Development and Function	C085R121	Integral membrane protein 2B	ITM2B	9.19814e-06	0.153537	0.00175666	-	-	-	1.64925	1.66723	up_carr	395969	Gga.9467
Nervous System Development and Function	C006R020	Integral membrane protein 2B	ITM2B	1.9754e-05	0.810753	0.0646423	-	-	-	1.61367	1.64867	up_carr	395969	Gga.9467
Nervous System Development and Function	C171R130	Myelin P0 protein	MPZ	0.000187965	0.625358	0.67087	-1.60496	-1.51814	down_surv	-	-	-		Bt.89094
Nervous System Development and Function	C138R021	Pro-Melanin-Concentrating Hormone 1 precursor	PMCH	0.0087978	0.989284	0.224197	4.7485	4.15404	up_surv	6.97802	7.22125	up_carr
Nervous System Development and Function	C036R089	Pro-Melanin-Concentrating Hormone 2 precursor	PMCH	0.00141154	0.832738	0.278777	3.32923	2.72472	up_surv	3.88544	5.39447	up_carr
Nervous System Development and Function	C222R033	Secretogranin-2 precursor	SCG2	0.00564955	0.814162	0.121717	-	-	-	1.51396	1.50796	up_carr	281477	Bt.5427
Nervous System Development and Function	C089R076	Transient receptor potential cation channel subfamily V member 1	TRPV1	0.00370863	0.211101	0.231581	-	-	-	1.66912	2.47038	up_carr	193034	Mm.447485
Other	C188R074	57920 cd03600, CLECT_thrombomodulin_like, CLECT_thrombomodulin_like: C-type lectin-like domain (CTLD) of the type found in human thrombomodulin(TM), Endosialin, C14orf27, and C1qR. CTLD refers to a domain homologous to the carbohydrate-recognition dom...	CDD	7.41257e-05	0.597864	0.367896	1.54841	1.74939	up_surv	-	-	-
Other	C159R046	Arrestin domain-containing protein 1	ARRDC1	8.89003e-09	0.302872	0.0875008	-1.77138	-2.29366	down_surv	-1.91847	-1.96899	down_carr	92714	Hs.12999
Other	C036R064	Coiled-coil domain-containing protein 77	CCDC77	0.00120958	0.438074	0.000717607	-	-	-	1.768	1.60697	up_carr	446402	Xl.7566
Other	C244R016	Hemoglobin subunit beta-1	HBA1	0.00787107	0.956077	0.381612	-	-	-	-1.80192	-1.90928	down_carr
Other	C225R045	Hemoglobin subunit beta-1	HBA1	0.00208221	0.0433828	0.221585	-	-	-	-2.03901	-2.22411	down_carr
Other	C253R063	Ictacalcin	ICN	3.64166e-05	0.278483	0.0516027	-	-	-	1.56555	1.52349	up_carr
Other	C182R048	Ictacalcin	ICN	9.57818e-05	0.577907	0.0152668	1.61066	1.61875	up_surv	-	-	-
Other	C235R111	Intermediate filament protein ON3		2.88979e-05	0.826966	1.96257e-06	1.92537	1.84739	up_surv	-	-	-
Other	C170R089	Oocyte zinc finger protein XlCOF20		0.000192193	0.763875	0.111263	-	-	-	1.82627	2.08215	up_carr
Other	C012R010	Oocyte zinc finger protein XlCOF20		2.6374e-05	0.0596513	0.0040673	-	-	-	1.50076	2.96501	up_carr
Other	C265R105	Otoraplin precursor	OTOR	5.73444e-06	0.84924	0.000216021	1.67527	1.70391	up_surv	-	-	-	57329	Mm.157751
Other	C020R047	Parvalbumin, thymic	PVALB	0.00224912	0.34165	0.00749377	6.11157	5.21608	up_surv	-	-	-	396531	Gga.878
Other	C199R133	Solute carrier family 22 member 7	SLC22A7	0.00867072	0.866936	7.35865e-06	1.8653	1.62402	up_surv	-	-	-
Programmed Cell Death	C254R073	Allograft inflammatory factor 1	AIF1	0.000789532	0.308948	0.384828	-	-	-	1.83781	2.17142	up_carr	29427	Rn.32080
Programmed Cell Death	C156R108	H-2 class II histocompatibility antigen gamma chain	CD74	0.000755716	0.625944	0.0123364	-	-	-	1.62526	2.14328	up_carr	16149	Mm.439737
Programmed Cell Death	C093R115	H-2 class II histocompatibility antigen gamma chain	CD74	3.03645e-06	0.748446	0.16729	-	-	-	2.43735	3.09575	up_carr		Rn.33804
Programmed Cell Death	C155R006	H-2 class II histocompatibility antigen gamma chain	CD74	4.32803e-06	0.253653	0.12019	-	-	-	2.1111	3.69901	up_carr		Rn.33804
Programmed Cell Death	C183R073	H-2 class II histocompatibility antigen gamma chain	CD74	1.8213e-05	0.846219	0.568494	-	-	-	2.40879	2.94614	up_carr		Rn.33804
Programmed Cell Death	C164R100	HLA class II histocompatibility antigen gamma chain	CD74	3.45479e-05	0.183244	0.0787811	-	-	-	1.68499	2.87956	up_carr	972	Hs.694723
Programmed Cell Death	C085R121	Integral membrane protein 2B	ITM2B	9.19814e-06	0.153537	0.00175666	-	-	-	1.64925	1.66723	up_carr	395969	Gga.9467
Programmed Cell Death	C006R020	Integral membrane protein 2B	ITM2B	1.9754e-05	0.810753	0.0646423	-	-	-	1.61367	1.64867	up_carr	395969	Gga.9467
Programmed Cell Death	C222R033	Secretogranin-2 precursor	SCG2	0.00564955	0.814162	0.121717	-	-	-	1.51396	1.50796	up_carr	281477	Bt.5427
Programmed Cell Death	C139R058	Transforming growth factor-beta-inducible early growth response protein 3	TGBF1	2.29542e-08	0.476616	0.373521	-3.50784	-3.1687	down_surv	-2.4534	-3.63016	down_carr		Mm.9616
Programmed Cell Death	C168R019	Transforming growth factor-beta-inducible early growth response protein 3	TGBF1	9.26696e-08	0.559977	0.206949	-2.07591	-1.71107	down_surv	-2.32838	-2.39169	down_carr		Mm.9616
Protein Processing: Protein Folding	C169R131	DnaJ homolog subfamily B member 9	DNAJB9	0.00913026	0.199321	0.113294	-	-	-	-2.17418	-7.62918	down_carr	4189	Hs.6790
Protein Processing: Protein Modification	C114R133	Beta-1,3-glucosyltransferase	B3GALTL	3.58001e-06	0.0586997	1.37241e-07	3.61938	1.75865	up_surv	-	-	-	145173	Hs.13205
Protein Processing: Protein Modification	C068R168	Beta-1,3-glucosyltransferase	B3GALTL	4.59861e-08	0.14018	1.11862e-08	3.12871	2.02103	up_surv	-	-	-	145173	Hs.13205
Protein Processing: Protein Modification	C167R010	Beta-1,3-glucosyltransferase	B3GALTL	0.00147814	0.8586	2.19115e-06	1.99879	1.70527	up_surv	-	-	-	145173	Hs.13205
Protein Processing: Protein Modification	C104R139	Beta-1,3-glucosyltransferase	B3GALTL	0.000971156	0.828397	2.29351e-06	2.32785	1.89773	up_surv	-	-	-	145173	Hs.13205
Protein Processing: Protein Modification	C199R148	Beta-1,3-glucosyltransferase	B3GALTL	0.00035815	0.8691	5.06294e-06	2.61813	2.14581	up_surv	-	-	-	145173	Hs.13205
Protein Processing: Protein Modification	C180R065	Protein-tyrosine sulfotransferase 2	TPST2	0.00997402	0.709017	0.0670959	-	-	-	1.68922	1.81961	up_carr	540183	Bt.65031
Protein Processing: Protein Modification	C230R030	Tripartite motif-containing protein 17	TRIM17	3.16527e-08	0.976469	0.00617651	-1.55183	-1.55495	down_surv	-1.60201	-1.65569	down_carr	618634	Bt.91974
Protein Processing: Protein Transport	C118R084	GTP-binding nuclear protein Ran	RAN	1.39326e-06	0.211457	4.85103e-07	2.16734	1.78394	up_surv	-	-	-
Protein Processing: Protein Transport	C090R021	GTP-binding nuclear protein Ran	RAN	1.90735e-06	0.469378	1.31739e-06	2.04467	1.60506	up_surv	1.90689	1.79273	up_carr
Protein Processing: Protein Transport	C255R067	GTP-binding nuclear protein Ran	RAN	5.65775e-05	0.760083	0.0449803	1.58915	1.51964	up_surv	1.83046	1.52093	up_carr
Protein Processing: Proteolysis	C059R167	Cathepsin K precursor	CTSK	5.59108e-05	0.814969	0.360159	1.71815	1.54617	up_surv	1.52216	1.56479	up_carr	513038	Bt.23218
Protein Processing: Proteolysis	C160R053	Cytosolic non-specific dipeptidase	CNDP2	0.00124644	0.289834	0.208992	2.07707	8.23748	up_surv	5.12502	10.3469	up_carr	55748	Hs.149185
Protein Processing: Proteolysis	C238R046	Cytosolic non-specific dipeptidase	CNDP2	0.00172643	0.293178	0.215297	2.12042	8.86082	up_surv	5.31873	9.80683	up_carr	55748	Hs.149185
Protein Processing: Proteolysis	C052R004	Cytosolic non-specific dipeptidase	CNDP2	0.000946379	0.358985	0.121036	2.44115	9.06711	up_surv	5.85074	11.8967	up_carr	55748	Hs.149185
Protein Processing: Proteolysis	C070R121	High choriolytic enzyme 1 precursor		0.00345099	0.563037	0.0833703	4.17786	3.8959	up_surv	-	-	-
Protein Processing: Proteolysis	C137R040	Tissue factor pathway inhibitor 2 precursor	TFPI2	1.16819e-05	0.536258	0.39522	1.65896	1.57422	up_surv	-	-	-	360007	Bt.29514
Protein Processing: Proteolysis	C015R157	Whey acidic protein precursor	WAP	1.44792e-06	0.492246	0.585046	-	-	-	-1.75787	-2.24513	down_carr
Protein Processing: Proteolysis	C083R167	Whey acidic protein precursor	WAP	7.91374e-05	0.898491	0.529454	-	-	-	-1.63782	-1.80686	down_carr
Protein Processing: Transcription	C057R016	COUP transcription factor 2	NR2F2	0.000268136	0.0418595	0.216209	-	-	-	1.54827	1.90436	up_carr	386585	Gga.4445
Protein Processing: Transcription	C030R048	COUP transcription factor 2	NR2F2	0.000433905	0.444744	0.668986	-	-	-	1.63824	1.54601	up_carr	386585	Gga.4445
Protein Processing: Transcription	C098R154	Forkhead box protein C1	FOXC1	0.00762051	0.963787	0.0465249	1.50064	1.56926	up_surv	-	-	-	2296	Hs.348883
Protein Processing: Transcription	C150R028	Friend leukemia integration 1 transcription factor	FLI1	0.00030885	0.90619	0.570379	-	-	-	1.59104	1.79424	up_carr	529124	Bt.67771
Protein Processing: Transcription	C038R047	Glucocorticoid receptor DNA-binding factor 1	ARHGAP35	0.00190237	0.82117	0.286743	-	-	-	1.57865	1.76655	up_carr	232906	Mm.28646; Mm.400358
Protein Processing: Transcription	C226R110	Paired box protein Pax[Zf-a]	PAX6	0.000283902	0.0525532	0.00214965	-2.3537	-1.50378	down_surv	-	-	-	30567	Dr.24244
Protein Processing: Transcription	C175R058	Paired box protein Pax[Zf-a]	PAX6	2.09391e-05	0.518774	0.00027645	-2.25794	-1.75841	down_surv	-	-	-	30567	Dr.24244
Protein Processing: Transcription	C139R058	Transforming growth factor-beta-inducible early growth response protein 3	TGBF1	2.29542e-08	0.476616	0.373521	-3.50784	-3.1687	down_surv	-2.4534	-3.63016	down_carr		Mm.9616
Protein Processing: Transcription	C168R019	Transforming growth factor-beta-inducible early growth response protein 3	TGBF1	9.26696e-08	0.559977	0.206949	-2.07591	-1.71107	down_surv	-2.32838	-2.39169	down_carr		Mm.9616
Protein Processing: Transcription	C083R089	Vitamin D3 receptor	VDR	2.43627e-06	0.899309	0.137265	-	-	-	1.69803	1.68348	up_carr
Protein Processing: Translation	C259R141	40S ribosomal protein S2	RPS2	0.00319321	0.529487	0.00766132	3.18882	2.41923	up_surv	-	-	-
Protein Processing: Translation	C064R122	40S ribosomal protein S2	RPS2	0.00812483	0.537988	0.00538462	3.24574	2.1644	up_surv	-	-	-
Protein Processing: Translation	C085R091	40S ribosomal protein S2	RPS2	0.0081865	0.628541	0.00971472	2.9024	2.318	up_surv	-	-	-
Protein Processing: Translation	C120R017	60S acidic ribosomal protein P2	RPLP2	0.00159665	0.128735	0.379946	-	-	-	1.7038	3.05365	up_carr	100034001	Eca.137
Protein Processing: Translation	C224R122	60S acidic ribosomal protein P2	RPLP2	0.00863779	0.151416	0.517947	-	-	-	1.53832	2.46649	up_carr	100034001	Eca.137
Protein Processing: Translation	C137R104	60S acidic ribosomal protein P2	RPLP2	0.000182829	0.236023	0.931376	-	-	-	1.93816	3.43198	up_carr	100034001	Eca.137
Protein Processing: Translation	C236R108	60S acidic ribosomal protein P2	RPLP2	0.00434824	0.596449	0.549725	-	-	-	2.17851	2.07975	up_carr	100034001	Eca.137
Protein Processing: Translation	C089R116	60S ribosomal protein L18a	RPLP18A	6.77095e-07	0.046582	0.000260225	-	-	-	1.78709	1.93968	up_carr
Protein Processing: Translation	C061R077	RNA 3'-terminal phosphate cyclase-like protein	RCL1	0.0012145	0.982806	0.503482	-	-	-	1.66768	1.60855	up_carr	59028	Mm.28630
Signal Transduction	C206R059	Angiopoietin-related protein 5 precursor	ANGPTL5	1.6101e-05	0.181312	0.0779325	1.65825	1.76046	up_surv	-	-	-	253935	Hs.318370
Signal Transduction	C095R099	Corticotropin-releasing factor-binding protein precursor	CRHBP	0.000452499	0.0329285	0.000222093	-	-	-	1.83512	1.65217	up_carr	1393	Hs.115617
Signal Transduction	C032R037	Kelch-like protein 6	KLHL6	0.0021846	0.7807	0.648111	-	-	-	1.89687	2.43868	up_carr	89857	Hs.659147; Hs.677418
Signal Transduction	C199R147	Membrane-associated progesterone receptor component 1	PGRMC1	1.12001e-07	0.273228	7.25881e-05	2.27542	1.73001	up_surv	-	-	-
Signal Transduction	C086R148	Mitogen-activated protein kinase kinase kinase kinase 5	MAP4K5	0.000150627	0.862568	0.0847785	-	-	-	2.67852	3.29311	up_carr	399510	Mm.291936; Mm.341948
Signal Transduction	C215R039	Protein phosphatase methylesterase 1	PPME1	0.00768481	0.603139	0.0697929	3.40571	5.14943	up_surv	4.19838	2.03223	up_carr	535390	Bt.51583
Signal Transduction	C250R108	Rho GTPase-activating protein 29	ARHGAP29	0.00028109	0.42367	0.332363	-	-	-	1.54909	2.26011	up_carr	378998	Dr.85725
Signal Transduction	C222R033	Secretogranin-2 precursor	SCG2	0.00564955	0.814162	0.121717	-	-	-	1.51396	1.50796	up_carr	281477	Bt.5427
Signal Transduction	C165R004	Soluble guanylate cyclase 88E	Gyc88E	0.00299684	0.34429	0.0525762	2.81022	4.46196	up_surv	-	-	-	41825	Dm.16858
Signal Transduction	C223R057	Thyroliberin type A precursor	TRH	0.00596951	0.651007	0.469975	-	-	-	2.00918	2.17452	up_carr
Signal Transduction	C034R168	Thyroliberin type A precursor	TRH	0.00451627	0.871043	0.976433	-	-	-	2.24365	1.84785	up_carr
Unknown	C206R168	UNKNOWN		2.63308e-06	0.151982	0.026684	-	-	-	-1.81405	-1.91102	down_carr
Unknown	C178R149	UNKNOWN		0.000663604	0.589415	0.820946	-	-	-	-1.71938	-2.0219	down_carr
Unknown	C212R146	UNKNOWN		0.00159122	0.800893	0.122346	-	-	-	-1.65096	-1.52188	down_carr
Unknown	C068R013	UNKNOWN		0.000149134	0.21314	0.373464	-	-	-	1.87314	2.18815	up_carr
Unknown	C048R041	UNKNOWN		0.00105316	0.441549	0.918366	-	-	-	2.56026	1.94916	up_carr
Unknown	C263R031	UNKNOWN		0.00102648	0.734113	0.627925	-	-	-	1.98762	1.65832	up_carr
Unknown	C149R018	UNKNOWN		0.00272648	0.783201	0.000997342	-	-	-	1.64123	1.88586	up_carr
Unknown	C167R092	UNKNOWN		3.06201e-06	0.880651	0.487793	-	-	-	1.70133	1.58011	up_carr
Unknown	C058R021	UNKNOWN		0.000128381	0.927872	0.102915	-	-	-	2.03652	2.29909	up_carr
Unknown	C038R081	UNKNOWN		1.16184e-07	0.962211	0.684597	-	-	-	1.57979	1.52417	up_carr
Unknown	C020R102	UNKNOWN		0.00341853	0.979346	0.359737	-	-	-	1.70318	1.67863	up_carr
Unknown	C025R006	UNKNOWN		5.84572e-10	0.301463	0.85151	-1.91275	-2.501	down_surv	-2.029	-2.50347	down_carr
Unknown	C073R106	UNKNOWN		1.67151e-07	0.370426	0.704083	-1.89123	-2.12444	down_surv	-1.79196	-2.65426	down_carr
Unknown	C024R152	UNKNOWN		2.7519e-05	0.58805	0.157354	-1.61266	-1.86531	down_surv	-1.92525	-2.71964	down_carr
Unknown	C040R080	UNKNOWN		0.00373005	0.0685979	1.39445e-08	-	-	-	2.21613	5.22843	up_carr
Unknown	C192R049	UNKNOWN		0.000374317	0.127945	0.867422	-	-	-	1.78374	1.84397	up_carr
Unknown	C012R022	UNKNOWN		0.00724809	0.355042	8.47838e-07	-	-	-	2.40555	4.61109	up_carr
Unknown	C074R150	UNKNOWN		0.00119495	0.517794	1.92843e-08	-	-	-	1.83517	1.82932	up_carr
Unknown	C121R019	UNKNOWN		0.000232618	0.548735	0.568094	-	-	-	1.89866	1.52153	up_carr
Unknown	C197R103	UNKNOWN		0.0015779	0.690276	0.350206	-	-	-	1.98799	2.63741	up_carr
Unknown	C077R148	UNKNOWN		0.00737417	0.304731	0.49256	2.5389	1.74234	up_surv	-	-	-
Unknown	C115R001	UNKNOWN		3.09902e-09	0.312796	0.0307599	1.67588	1.95021	up_surv	-	-	-
Unknown	C189R116	UNKNOWN		0.00167633	0.625074	0.00536182	2.37013	2.71875	up_surv	-	-	-
Unknown	C125R030	UNKNOWN		0.00123343	0.864589	0.946096	1.95141	1.72581	up_surv	-	-	-
Unknown	C123R074	UNKNOWN		0.000185013	0.13291	6.32169e-09	1.55156	2.77241	up_surv	1.75612	4.44065	up_carr
Unknown	C048R165	UNKNOWN		1.99174e-05	0.35846	0.00249005	1.53233	2.25005	up_surv	2.08365	2.98794	up_carr
Unknown	C136R156	UNKNOWN		0.000976947	0.606499	0.224789	1.97304	1.50176	up_surv	1.76855	1.50482	up_carr
Unknown	C024R129	UNKNOWN		1.13564e-08	0.607771	0.39313	1.74405	1.74805	up_surv	2.40277	1.97405	up_carr
Unknown	C239R092	UNKNOWN		1.22593e-06	0.644227	0.0678358	2.5516	2.3096	up_surv	1.60412	2.0207	up_carr
Unknown	C152R147	UNKNOWN		0.00762537	0.646288	0.192241	5.92652	6.19434	up_surv	5.68694	1.72329	up_carr
Unknown	C205R021	UNKNOWN		1.20692e-05	0.874059	0.0101318	1.6825	1.56765	up_surv	1.6873	1.51557	up_carr

## Sheet: GOenrich_C_up
Category	Term	Count	%	PValue	Genes	List Total	Pop Hits	Pop Total	Fold Enrichment	Bonferroni	Benjamini	FDR
GOTERM_BP_FAT	GO:0006952~defense response	8	17.3913	2.779e-05	193034, 713, 16149, 100009275, 192262, 21356, 972, 3959	42	92	4093	8.47412	0.0158525	0.0158525	0.0407968
GOTERM_BP_FAT	GO:0019724~B cell mediated immunity	4	8.69565	0.000477393	713, 16149, 192262, 972	42	16	4093	24.3631	0.240099	0.128277	0.698682
GOTERM_BP_FAT	GO:0016064~immunoglobulin mediated immune response	4	8.69565	0.000477393	713, 16149, 192262, 972	42	16	4093	24.3631	0.240099	0.128277	0.698682
GOTERM_BP_FAT	GO:0002684~positive regulation of immune system process	5	10.8696	0.000736972	713, 16149, 192262, 155151, 972	42	42	4093	11.6015	0.345521	0.131776	1.07667
GOTERM_BP_FAT	GO:0002449~lymphocyte mediated immunity	4	8.69565	0.000808979	713, 16149, 192262, 972	42	19	4093	20.5163	0.372086	0.109826	1.18129
GOTERM_BP_FAT	GO:0002250~adaptive immune response	4	8.69565	0.00109501	713, 16149, 192262, 972	42	21	4093	18.5624	0.467397	0.118381	1.59584
GOTERM_BP_FAT	GO:0002460~adaptive immune response based on somatic recombination of immune receptors built from immunoglobulin superfamily domains	4	8.69565	0.00109501	713, 16149, 192262, 972	42	21	4093	18.5624	0.467397	0.118381	1.59584
GOTERM_BP_FAT	GO:0002478~antigen processing and presentation of exogenous peptide antigen	3	6.52174	0.00143183	16149, 21356, 972	42	6	4093	48.7262	0.56128	0.128305	2.08192
GOTERM_BP_FAT	GO:0002443~leukocyte mediated immunity	4	8.69565	0.00143795	713, 16149, 192262, 972	42	23	4093	16.9482	0.562824	0.111484	2.09073
GOTERM_BP_FAT	GO:0019884~antigen processing and presentation of exogenous antigen	3	6.52174	0.0033715	16149, 21356, 972	42	9	4093	32.4841	0.856567	0.215521	4.83786
GOTERM_BP_FAT	GO:0002252~immune effector process	4	8.69565	0.00413281	713, 16149, 192262, 972	42	33	4093	11.8124	0.907569	0.232478	5.89967
GOTERM_BP_FAT	GO:0048002~antigen processing and presentation of peptide antigen	3	6.52174	0.0041877	16149, 21356, 972	42	10	4093	29.2357	0.910452	0.214393	5.9758
GOTERM_BP_FAT	GO:0030900~forebrain development	4	8.69565	0.00664082	316400, 232906, 30316, 386585	42	39	4093	9.99512	0.978317	0.294107	9.32003
GOTERM_BP_FAT	GO:0019882~antigen processing and presentation	3	6.52174	0.0107508	16149, 21356, 972	42	16	4093	18.2723	0.998001	0.404248	14.6757
GOTERM_BP_FAT	GO:0030217~T cell differentiation	3	6.52174	0.0107508	16149, 155151, 972	42	16	4093	18.2723	0.998001	0.404248	14.6757
GOTERM_BP_FAT	GO:0007610~behavior	5	10.8696	0.0114554	193034, 1393, 281477, 155151, 493726	42	89	4093	5.47485	0.998673	0.399267	15.5637
GOTERM_BP_FAT	GO:0000165~MAPKKK cascade	4	8.69565	0.0118103	16149, 281477, 972, 493726	42	48	4093	8.12103	0.998921	0.386118	16.0077
GOTERM_BP_FAT	GO:0002526~acute inflammatory response	3	6.52174	0.0135352	193034, 713, 192262	42	18	4093	16.2421	0.999605	0.406899	18.1348
GOTERM_BP_FAT	GO:0007243~protein kinase cascade	5	10.8696	0.0143064	399510, 16149, 281477, 972, 493726	42	95	4093	5.12907	0.999748	0.4042	19.0696
GOTERM_BP_FAT	GO:0006954~inflammatory response	4	8.69565	0.0146801	193034, 713, 100009275, 192262	42	52	4093	7.49634	0.999797	0.393598	19.5189
GOTERM_BP_FAT	GO:0009611~response to wounding	5	10.8696	0.0153487	193034, 713, 100009275, 29427, 192262	42	97	4093	5.02332	0.999863	0.389884	20.3171
GOTERM_BP_FAT	GO:0045321~leukocyte activation	4	8.69565	0.015454	16149, 29427, 155151, 972	42	53	4093	7.3549	0.999871	0.375834	20.4422
GOTERM_BP_FAT	GO:0050870~positive regulation of T cell activation	3	6.52174	0.0165976	16149, 155151, 972	42	20	4093	14.6179	0.999934	0.38195	21.7883
GOTERM_BP_FAT	GO:0030098~lymphocyte differentiation	3	6.52174	0.0182294	16149, 155151, 972	42	21	4093	13.9218	0.999975	0.395737	23.6725
GOTERM_BP_FAT	GO:0001775~cell activation	4	8.69565	0.019667	16149, 29427, 155151, 972	42	58	4093	6.72085	0.999989	0.404971	25.2972
GOTERM_BP_FAT	GO:0048265~response to pain	2	4.34783	0.0199363	193034, 100009275	42	2	4093	97.4524	0.999991	0.395554	25.5979
GOTERM_BP_FAT	GO:0051251~positive regulation of lymphocyte activation	3	6.52174	0.0216873	16149, 155151, 972	42	23	4093	12.7112	0.999997	0.408627	27.526
GOTERM_BP_FAT	GO:0002696~positive regulation of leukocyte activation	3	6.52174	0.0235105	16149, 155151, 972	42	24	4093	12.1815	0.999999	0.421432	29.4841
GOTERM_BP_FAT	GO:0002521~leukocyte differentiation	3	6.52174	0.0235105	16149, 155151, 972	42	24	4093	12.1815	0.999999	0.421432	29.4841
GOTERM_BP_FAT	GO:0050867~positive regulation of cell activation	3	6.52174	0.0235105	16149, 155151, 972	42	24	4093	12.1815	0.999999	0.421432	29.4841
GOTERM_BP_FAT	GO:0040017~positive regulation of locomotion	3	6.52174	0.0235105	29427, 281477, 155151	42	24	4093	12.1815	0.999999	0.421432	29.4841
GOTERM_BP_FAT	GO:0003013~circulatory system process	3	6.52174	0.0273387	529124, 445907, 493726	42	26	4093	11.2445	1	0.45829	33.4362
GOTERM_BP_FAT	GO:0008015~blood circulation	3	6.52174	0.0273387	529124, 445907, 493726	42	26	4093	11.2445	1	0.45829	33.4362
GOTERM_BP_FAT	GO:0050863~regulation of T cell activation	3	6.52174	0.029341	16149, 155151, 972	42	27	4093	10.828	1	0.469643	35.4201
GOTERM_BP_FAT	GO:0045059~positive thymic T cell selection	2	4.34783	0.0297585	16149, 972	42	3	4093	64.9683	1	0.462265	35.8267
GOTERM_BP_FAT	GO:0045060~negative thymic T cell selection	2	4.34783	0.0297585	16149, 972	42	3	4093	64.9683	1	0.462265	35.8267
GOTERM_BP_FAT	GO:0019883~antigen processing and presentation of endogenous antigen	2	4.34783	0.0297585	21356, 972	42	3	4093	64.9683	1	0.462265	35.8267
GOTERM_BP_FAT	GO:0043368~positive T cell selection	2	4.34783	0.0297585	16149, 972	42	3	4093	64.9683	1	0.462265	35.8267
GOTERM_BP_FAT	GO:0043383~negative T cell selection	2	4.34783	0.0297585	16149, 972	42	3	4093	64.9683	1	0.462265	35.8267
GOTERM_BP_FAT	GO:0002495~antigen processing and presentation of peptide antigen via MHC class II	2	4.34783	0.0297585	16149, 972	42	3	4093	64.9683	1	0.462265	35.8267
GOTERM_BP_FAT	GO:0019886~antigen processing and presentation of exogenous peptide antigen via MHC class II	2	4.34783	0.0297585	16149, 972	42	3	4093	64.9683	1	0.462265	35.8267
GOTERM_BP_FAT	GO:0006633~fatty acid biosynthetic process	3	6.52174	0.0314004	16149, 972, 280843	42	28	4093	10.4413	1	0.468779	37.4029
GOTERM_BP_FAT	GO:0042110~T cell activation	3	6.52174	0.0379082	16149, 155151, 972	42	31	4093	9.43088	1	0.523221	43.3024
GOTERM_BP_FAT	GO:0051249~regulation of lymphocyte activation	3	6.52174	0.0379082	16149, 155151, 972	42	31	4093	9.43088	1	0.523221	43.3024
GOTERM_BP_FAT	GO:0016477~cell migration	4	8.69565	0.0383038	281477, 57778, 155151, 386585	42	75	4093	5.19746	1	0.515404	43.6438
GOTERM_BP_FAT	GO:0006958~complement activation, classical pathway	2	4.34783	0.0394846	713, 192262	42	4	4093	48.7262	1	0.515131	44.6513
GOTERM_BP_FAT	GO:0006956~complement activation	2	4.34783	0.0394846	713, 192262	42	4	4093	48.7262	1	0.515131	44.6513
GOTERM_BP_FAT	GO:0033555~multicellular organismal response to stress	2	4.34783	0.0394846	193034, 100009275	42	4	4093	48.7262	1	0.515131	44.6513
GOTERM_BP_FAT	GO:0045581~negative regulation of T cell differentiation	2	4.34783	0.0394846	16149, 972	42	4	4093	48.7262	1	0.515131	44.6513
GOTERM_BP_FAT	GO:0045061~thymic T cell selection	2	4.34783	0.0394846	16149, 972	42	4	4093	48.7262	1	0.515131	44.6513
GOTERM_BP_FAT	GO:0051085~chaperone mediated protein folding requiring cofactor	2	4.34783	0.0394846	16149, 972	42	4	4093	48.7262	1	0.515131	44.6513
GOTERM_BP_FAT	GO:0051084~'de novo' posttranslational protein folding	2	4.34783	0.0394846	16149, 972	42	4	4093	48.7262	1	0.515131	44.6513
GOTERM_BP_FAT	GO:0002541~activation of plasma proteins involved in acute inflammatory response	2	4.34783	0.0394846	713, 192262	42	4	4093	48.7262	1	0.515131	44.6513
GOTERM_BP_FAT	GO:0002455~humoral immune response mediated by circulating immunoglobulin	2	4.34783	0.0394846	713, 192262	42	4	4093	48.7262	1	0.515131	44.6513
GOTERM_BP_FAT	GO:0002504~antigen processing and presentation of peptide or polysaccharide antigen via MHC class II	2	4.34783	0.0394846	16149, 972	42	4	4093	48.7262	1	0.515131	44.6513
GOTERM_BP_FAT	GO:0051674~localization of cell	4	8.69565	0.042279	281477, 57778, 155151, 386585	42	78	4093	4.99756	1	0.528909	46.9691
GOTERM_BP_FAT	GO:0048870~cell motility	4	8.69565	0.042279	281477, 57778, 155151, 386585	42	78	4093	4.99756	1	0.528909	46.9691
GOTERM_BP_FAT	GO:0002694~regulation of leukocyte activation	3	6.52174	0.0448844	16149, 155151, 972	42	34	4093	8.59874	1	0.54005	49.0485
GOTERM_BP_FAT	GO:0050865~regulation of cell activation	3	6.52174	0.0448844	16149, 155151, 972	42	34	4093	8.59874	1	0.54005	49.0485
GOTERM_BP_FAT	GO:0050890~cognition	4	8.69565	0.0478918	193034, 316400, 100009275, 1393	42	82	4093	4.75377	1	0.553474	51.3541
GOTERM_BP_FAT	GO:0045058~T cell selection	2	4.34783	0.0491156	16149, 972	42	5	4093	38.981	1	0.552646	52.2641
GOTERM_BP_FAT	GO:0045620~negative regulation of lymphocyte differentiation	2	4.34783	0.0491156	16149, 972	42	5	4093	38.981	1	0.552646	52.2641
GOTERM_BP_FAT	GO:0006458~'de novo' protein folding	2	4.34783	0.0491156	16149, 972	42	5	4093	38.981	1	0.552646	52.2641
GOTERM_BP_FAT	GO:0051240~positive regulation of multicellular organismal process	3	6.52174	0.0574659	193034, 29427, 493726	42	39	4093	7.49634	1	0.601377	58.0629
GOTERM_BP_FAT	GO:0048584~positive regulation of response to stimulus	3	6.52174	0.0601152	713, 192262, 281477	42	40	4093	7.30893	1	0.60864	59.7608
GOTERM_BP_FAT	GO:0006955~immune response	4	8.69565	0.0617934	713, 16149, 192262, 972	42	91	4093	4.28362	1	0.609537	60.803
GOTERM_BP_FAT	GO:0006959~humoral immune response	2	4.34783	0.0680958	713, 192262	42	7	4093	27.8435	1	0.637163	64.4964
GOTERM_BP_FAT	GO:0060326~cell chemotaxis	2	4.34783	0.0680958	281477, 155151	42	7	4093	27.8435	1	0.637163	64.4964
GOTERM_BP_FAT	GO:0019233~sensory perception of pain	2	4.34783	0.0680958	193034, 100009275	42	7	4093	27.8435	1	0.637163	64.4964
GOTERM_BP_FAT	GO:0030595~leukocyte chemotaxis	2	4.34783	0.0680958	281477, 155151	42	7	4093	27.8435	1	0.637163	64.4964
GOTERM_BP_FAT	GO:0016042~lipid catabolic process	3	6.52174	0.0683095	282652, 334017, 280843	42	43	4093	6.799	1	0.629273	64.6158
GOTERM_BP_FAT	GO:0030001~metal ion transport	4	8.69565	0.0685186	193034, 60598, 1356, 155151	42	95	4093	4.10326	1	0.621575	64.7322
GOTERM_BP_FAT	GO:0050877~neurological system process	5	10.8696	0.0703377	193034, 316400, 100009275, 1393, 493726	42	157	4093	3.10358	1	0.622913	65.7301
GOTERM_BP_FAT	GO:0046649~lymphocyte activation	3	6.52174	0.0711197	16149, 155151, 972	42	44	4093	6.64448	1	0.618678	66.1509
GOTERM_BP_FAT	GO:0008610~lipid biosynthetic process	4	8.69565	0.073775	316400, 16149, 972, 280843	42	98	4093	3.97765	1	0.624413	67.5442
GOTERM_BP_FAT	GO:0043066~negative regulation of apoptosis	4	8.69565	0.0755668	16149, 29427, 281477, 972	42	99	4093	3.93747	1	0.625506	68.454
GOTERM_BP_FAT	GO:0045860~positive regulation of protein kinase activity	3	6.52174	0.0768519	16149, 972, 493726	42	46	4093	6.35559	1	0.624051	69.0919
GOTERM_BP_FAT	GO:0040012~regulation of locomotion	3	6.52174	0.0768519	29427, 281477, 155151	42	46	4093	6.35559	1	0.624051	69.0919
GOTERM_BP_FAT	GO:0060548~negative regulation of cell death	4	8.69565	0.0773781	16149, 29427, 281477, 972	42	100	4093	3.8981	1	0.618922	69.3496
GOTERM_BP_FAT	GO:0043069~negative regulation of programmed cell death	4	8.69565	0.0773781	16149, 29427, 281477, 972	42	100	4093	3.8981	1	0.618922	69.3496
GOTERM_BP_FAT	GO:0001516~prostaglandin biosynthetic process	2	4.34783	0.0774468	16149, 972	42	8	4093	24.3631	1	0.611684	69.383
GOTERM_BP_FAT	GO:0033077~T cell differentiation in the thymus	2	4.34783	0.0774468	16149, 972	42	8	4093	24.3631	1	0.611684	69.383
GOTERM_BP_FAT	GO:0046457~prostanoid biosynthetic process	2	4.34783	0.0774468	16149, 972	42	8	4093	24.3631	1	0.611684	69.383
GOTERM_BP_FAT	GO:0045582~positive regulation of T cell differentiation	2	4.34783	0.0774468	16149, 972	42	8	4093	24.3631	1	0.611684	69.383
GOTERM_BP_FAT	GO:0009991~response to extracellular stimulus	3	6.52174	0.0797721	29427, 1356, 493726	42	47	4093	6.22036	1	0.615588	70.4968
GOTERM_BP_FAT	GO:0050900~leukocyte migration	2	4.34783	0.0867062	281477, 155151	42	9	4093	21.6561	1	0.640331	73.598
GOTERM_BP_FAT	GO:0006692~prostanoid metabolic process	2	4.34783	0.0867062	16149, 972	42	9	4093	21.6561	1	0.640331	73.598
GOTERM_BP_FAT	GO:0045621~positive regulation of lymphocyte differentiation	2	4.34783	0.0867062	16149, 972	42	9	4093	21.6561	1	0.640331	73.598
GOTERM_BP_FAT	GO:0006693~prostaglandin metabolic process	2	4.34783	0.0867062	16149, 972	42	9	4093	21.6561	1	0.640331	73.598
GOTERM_BP_FAT	GO:0033674~positive regulation of kinase activity	3	6.52174	0.088737	16149, 972, 493726	42	50	4093	5.84714	1	0.642107	74.4471
GOTERM_BP_FAT	GO:0042592~homeostatic process	5	10.8696	0.0899355	193034, 1356, 155151, 493726, 280843	42	171	4093	2.84948	1	0.640274	74.9361
GOTERM_BP_FAT	GO:0042325~regulation of phosphorylation	4	8.69565	0.094531	16149, 29427, 972, 493726	42	109	4093	3.57623	1	0.652637	76.7316
GOTERM_MF_FAT	GO:0004175~endopeptidase activity	5	10.8696	0.00550309	403400, 85492, 510069, 513038, 192262	36	80	3859	6.69965	0.538171	0.538171	6.30359
GOTERM_MF_FAT	GO:0070011~peptidase activity, acting on L-amino acid peptides	6	13.0435	0.00789592	403400, 85492, 510069, 55748, 513038, 192262	36	140	3859	4.59405	0.67038	0.425875	8.92927
GOTERM_MF_FAT	GO:0008233~peptidase activity	6	13.0435	0.0107853	403400, 85492, 510069, 55748, 513038, 192262	36	151	3859	4.25938	0.780882	0.397127	12.01
GOTERM_MF_FAT	GO:0042289~MHC class II protein binding	2	4.34783	0.0180595	16149, 972	36	2	3859	107.194	0.92203	0.471578	19.3484
GOTERM_MF_FAT	GO:0042287~MHC protein binding	2	4.34783	0.0618332	16149, 972	36	7	3859	30.627	0.999868	0.832567	52.9096
GOTERM_CC_FAT	GO:0005615~extracellular space	7	15.2174	0.000179658	713, 1393, 281477, 1356, 493726, 280843, 3959	34	96	3638	7.80208	0.0162174	0.0162174	0.195688
GOTERM_CC_FAT	GO:0005576~extracellular region	11	23.913	0.000328547	713, 100009275, 334017, 192262, 1393, 445907, 281477, 1356, 493726, 280843, 3959	34	317	3638	3.71293	0.02946	0.0148401	0.357597
GOTERM_CC_FAT	GO:0044421~extracellular region part	7	15.2174	0.00231135	713, 1393, 281477, 1356, 493726, 280843, 3959	34	155	3638	4.83226	0.189883	0.0677854	2.49118
GOTERM_CC_FAT	GO:0005764~lysosome	5	10.8696	0.00499151	403400, 16149, 513038, 395602, 972	34	78	3638	6.85897	0.365783	0.1076	5.30919
GOTERM_CC_FAT	GO:0000323~lytic vacuole	5	10.8696	0.00522431	403400, 16149, 513038, 395602, 972	34	79	3638	6.77215	0.379145	0.0909286	5.55044
GOTERM_CC_FAT	GO:0005773~vacuole	5	10.8696	0.0103651	403400, 16149, 513038, 395602, 972	34	96	3638	5.57292	0.612543	0.146171	10.7376
GOTERM_CC_FAT	GO:0005771~multivesicular body	2	4.34783	0.018062	16149, 972	34	2	3638	107	0.809608	0.210971	18.0213
GOTERM_CC_FAT	GO:0001891~phagocytic cup	2	4.34783	0.026974	29427, 155151	34	3	3638	71.3333	0.916953	0.267318	25.7778

## Sheet: GOenrich_C_down
Category	Term	Count	%	PValue	Genes	List Total	Pop Hits	Pop Total	Fold Enrichment	Bonferroni	Benjamini	FDR
GOTERM_BP_FAT	GO:0006323~DNA packaging	3	14.2857	0.00448552	3772370, 360243, 3772607, 3772149, 3772191, 3772173, 3771723, 3772198, 3771959, 3772374, 3772518, 3772517, 3772231, 3772552, 318847, 3771792, 3772489, 3772619, 3772032, 3772163, 3771771, 117056, 3772421, 3772189, 3771729	16	28	4093	27.4085	0.602118	0.602118	5.50049
GOTERM_BP_FAT	GO:0051276~chromosome organization	4	19.0476	0.0235597	3772370, 360243, 3772607, 3772149, 3772191, 3772173, 3771723, 3772198, 9126, 3771959, 3772374, 3772518, 3772517, 3772231, 3772552, 318847, 3771792, 3772489, 3772619, 3772032, 3772163, 3771771, 117056, 3772421, 3772189, 3771729	16	174	4093	5.88075	0.99246	0.913167	25.921
GOTERM_BP_FAT	GO:0006259~DNA metabolic process	4	19.0476	0.0246423	360243, 9126, 30733, 407945	16	177	4093	5.78107	0.993994	0.818225	26.9481
GOTERM_BP_FAT	GO:0006334~nucleosome assembly	2	9.52381	0.0536733	3772489, 3771792, 3772370, 3772619, 3772607, 3772032, 117056, 3771771, 3772163, 3772149, 3772173, 3772191, 3771723, 3772421, 3772198, 3772189, 3771729, 3771959, 3772374, 3772518, 3772517, 3772231, 3772552, 318847	16	15	4093	34.1083	0.999988	0.94083	50.0557
GOTERM_BP_FAT	GO:0065004~protein-DNA complex assembly	2	9.52381	0.0571542	3772489, 3771792, 3772370, 3772619, 3772607, 3772032, 117056, 3771771, 3772163, 3772149, 3772173, 3772191, 3771723, 3772421, 3772198, 3772189, 3771729, 3771959, 3772374, 3772518, 3772517, 3772231, 3772552, 318847	16	16	4093	31.9766	0.999994	0.91045	52.319
GOTERM_BP_FAT	GO:0031497~chromatin assembly	2	9.52381	0.0571542	3772489, 3771792, 3772370, 3772619, 3772607, 3772032, 117056, 3771771, 3772163, 3772149, 3772173, 3772191, 3771723, 3772421, 3772198, 3772189, 3771729, 3771959, 3772374, 3772518, 3772517, 3772231, 3772552, 318847	16	16	4093	31.9766	0.999994	0.91045	52.319
GOTERM_BP_FAT	GO:0034728~nucleosome organization	2	9.52381	0.0675252	3772489, 3771792, 3772370, 3772619, 3772607, 3772032, 117056, 3771771, 3772163, 3772149, 3772173, 3772191, 3771723, 3772421, 3772198, 3772189, 3771729, 3771959, 3772374, 3772518, 3772517, 3772231, 3772552, 318847	16	19	4093	26.9276	0.999999	0.908251	58.5147
GOTERM_BP_FAT	GO:0007059~chromosome segregation	2	9.52381	0.0675252	360243, 9126	16	19	4093	26.9276	0.999999	0.908251	58.5147
GOTERM_MF_FAT	GO:0005230~extracellular ligand-gated ion channel activity	2	9.52381	0.0546351	24397, 394374	19	12	3859	33.8509	0.99755	0.99755	46.8231
GOTERM_MF_FAT	GO:0003677~DNA binding	7	33.3333	0.0556401	360243, 3772370, 3772607, 394332, 3772149, 3772173, 3772191, 3771723, 3772198, 407945, 3771959, 3772374, 3772518, 3772517, 3772231, 3772552, 318847, 3771792, 3772489, 3772619, 3772032, 539223, 3772163, 3771771, 117056, 3772421, 3772189, 3771729, 89789	19	620	3859	2.29312	0.997814	0.953242	47.455
GOTERM_MF_FAT	GO:0003777~microtubule motor activity	2	9.52381	0.0765571	9126, 394332	19	17	3859	23.8947	0.999801	0.941616	59.1504
GOTERM_MF_FAT	GO:0008144~drug binding	2	9.52381	0.0894789	360243, 24307	19	20	3859	20.3105	0.999956	0.918528	65.1346
GOTERM_MF_FAT	GO:0015276~ligand-gated ion channel activity	2	9.52381	0.0937481	24397, 394374	19	21	3859	19.3434	0.999973	0.878346	66.9286
GOTERM_MF_FAT	GO:0022834~ligand-gated channel activity	2	9.52381	0.0937481	24397, 394374	19	21	3859	19.3434	0.999973	0.878346	66.9286
GOTERM_CC_FAT	GO:0000785~chromatin	4	19.0476	0.00223167	3772370, 3772607, 3772149, 3772191, 3772173, 3771723, 3772198, 9126, 407945, 3771959, 3772374, 3772518, 3772517, 3772231, 3772552, 318847, 3771792, 3772489, 3772619, 3772032, 3772163, 3771771, 117056, 3772421, 3772189, 3771729	18	58	3638	13.9387	0.165538	0.165538	2.3529
GOTERM_CC_FAT	GO:0005694~chromosome	5	23.8095	0.0047723	360243, 3772370, 3772607, 3772149, 3772191, 3772173, 3771723, 3772198, 9126, 407945, 3771959, 3772374, 3772518, 3772517, 3772231, 3772552, 318847, 3771792, 3772489, 3772619, 3772032, 3772163, 3771771, 117056, 3772421, 3772189, 3771729	18	154	3638	6.56205	0.321236	0.176129	4.9704
GOTERM_CC_FAT	GO:0044427~chromosomal part	4	19.0476	0.0144401	3772370, 3772607, 3772149, 3772191, 3772173, 3771723, 3772198, 9126, 407945, 3771959, 3772374, 3772518, 3772517, 3772231, 3772552, 318847, 3771792, 3772489, 3772619, 3772032, 3772163, 3771771, 117056, 3772421, 3772189, 3771729	18	113	3638	7.15438	0.692159	0.324785	14.3597
GOTERM_CC_FAT	GO:0043232~intracellular non-membrane-bounded organelle	9	42.8571	0.0350922	360243, 3772370, 4189, 3772607, 394332, 3772149, 3772173, 3772191, 50876, 3771723, 3772198, 9126, 407945, 3771959, 3772374, 3772518, 3772517, 3772231, 3772552, 318847, 3771792, 3772489, 3772619, 3772032, 3772163, 3771771, 117056, 3772421, 3772189, 3771729, 25556	18	889	3638	2.04612	0.94462	0.514893	31.6623
GOTERM_CC_FAT	GO:0043228~non-membrane-bounded organelle	9	42.8571	0.0350922	360243, 3772370, 4189, 3772607, 394332, 3772149, 3772173, 3772191, 50876, 3771723, 3772198, 9126, 407945, 3771959, 3772374, 3772518, 3772517, 3772231, 3772552, 318847, 3771792, 3772489, 3772619, 3772032, 3772163, 3771771, 117056, 3772421, 3772189, 3771729, 25556	18	889	3638	2.04612	0.94462	0.514893	31.6623
GOTERM_CC_FAT	GO:0000786~nucleosome	2	9.52381	0.0413231	3772489, 3771792, 3772370, 3772619, 3772607, 3772032, 117056, 3771771, 3772163, 3772149, 3772173, 3772191, 3771723, 3772421, 3772198, 3772189, 3771729, 3771959, 3772374, 3772518, 3772517, 3772231, 3772552, 318847	18	9	3638	44.9136	0.967232	0.495233	36.2213
GOTERM_CC_FAT	GO:0015630~microtubule cytoskeleton	4	19.0476	0.0577069	360243, 9126, 25556, 394332	18	193	3638	4.18883	0.991889	0.551759	46.9248
GOTERM_CC_FAT	GO:0032993~protein-DNA complex	2	9.52381	0.0679731	3772489, 3771792, 3772370, 3772619, 3772607, 3772032, 117056, 3771771, 3772163, 3772149, 3772173, 3772191, 3771723, 3772421, 3772198, 3772189, 3771729, 3771959, 3772374, 3772518, 3772517, 3772231, 3772552, 318847	18	15	3638	26.9481	0.99666	0.557163	52.7732

## Sheet: GOenrich_S_up
Category	Term	Count	%	PValue	Genes	List Total	Pop Hits	Pop Total	Fold Enrichment	Bonferroni	Benjamini	FDR
GOTERM_MF_FAT	GO:0046983~protein dimerization activity	3	14.2857	0.0775068	41825, 55748, 12609	14	139	3859	5.94913	0.99815	0.99815	57.4022
GOTERM_MF_FAT	GO:0004091~carboxylesterase activity	2	9.52381	0.0873644	535390, 280843	14	27	3859	20.418	0.9992	0.971712	61.9781
GOTERM_CC_FAT	GO:0005576~extracellular region	6	28.5714	0.00348267	253935, 360007, 246707, 280843, 57329, 3959	14	317	3638	4.91843	0.14529	0.14529	3.2277
GOTERM_CC_FAT	GO:0044421~extracellular region part	4	19.0476	0.0158326	253935, 246707, 280843, 3959	14	155	3638	6.70599	0.512356	0.301685	13.9367
GOTERM_CC_FAT	GO:0005615~extracellular space	3	14.2857	0.0444912	253935, 280843, 3959	14	96	3638	8.12054	0.871009	0.494734	34.8191

## Sheet: GOenrich_S_down
Category	Term	Count	%	PValue	Genes	List Total	Pop Hits	Pop Total	Fold Enrichment	Bonferroni	Benjamini	FDR
GOTERM_MF_FAT	GO:0019838~growth factor binding	2	15.3846	0.0524327	25556, 59107	10	23	3859	33.5565	0.928568	0.928568	40.3325
