# Supplementary material for: Infectious hematopoietic necrosis virus (IHNV) persistence in Sockeye Salmon: influence on brain transcriptome and subsequent response to the viral mimic poly(I:C)
Source: BMC Genomics. 2015 Aug 26;16(1):634. doi: 10.1186/s12864-015-1759-y (PMC4549833; doi:10.1186/s12864-015-1759-y)
Supplement: Additional file 4: Table S3. — Fold change (FC ≤ 1.5) list and GO enrichment analysis of probes affected by poly(I:C)-injection. [file 12864_2015_1759_MOESM4_ESM.xlsx]

## Sheet: MFX_polyIC_FC1.5_category
Please note: Assignment into custom categories is meant to provide structure without claiming to be complete.
underlined: affected by IHNV status (in survivors and carriers) AND by poly(I:C)-injection
italics: affected by IHNV status (carriers) AND by poly(I:C)-injection
bold: affected by IHNV status (survivors) AND by poly(I:C)-injection
Custom Category	Spot ID	Description	Abbreviation	p-value(IHNV status)	p-value(IHNV status-polyIC)	p-value(polyIC)	Fold change([polyIC-naive] vs [control-naive])	Fold change([polyIC-survivor] vs [control-survivor])	Fold change([polyIC-z_carrier] vs [control-z_carrier])	Consistent FC-polyIC	GeneId	UniGene
Cell Adhesion	C074R105	CD9 antigen	CD9	0.0883358	0.426137	5.90983e-08	2.68403	4.16681	4.09486	up_polyIC	24936	Rn.2091
Cell Adhesion	C183R016	Claudin-4	CLDN4	0.257228	0.726925	0.00230178	2.23122	1.81739	3.08629	up_polyIC	414921	Bt.12177
Cell Adhesion	C028R051	Claudin-4	CLDN4	0.597388	0.565619	0.00325024	2.34134	1.57942	3.04007	up_polyIC	414921	Bt.12177
Cell Adhesion	C124R044	Claudin-4	CLDN4	0.394452	0.714064	0.00238695	2.36601	1.74571	2.83343	up_polyIC	414921	Bt.12177
Cell Adhesion	C121R058	Claudin-4	CLDN4	0.582428	0.618549	0.00360263	2.50806	1.64437	2.95434	up_polyIC	414921	Bt.12177
Cell Adhesion	C065R010	Galectin-3-binding protein precursor	LGALS3BP	5.70941e-05	0.563731	0.000942854	2.18963	1.63142	2.90778	up_polyIC	3959	Hs.514535
Cell Adhesion	C203R090	Galectin-3-binding protein precursor	LGALS3BP	0.000118462	0.740535	0.000575952	2.34765	1.90708	2.97905	up_polyIC	3959	Hs.514535
Cell Adhesion	C158R014	Galectin-9	LGALS9	0.0246242	0.364562	7.89492e-12	2.59109	2.96326	3.83326	up_polyIC	510813	Bt.59482
Cell Adhesion	C111R157	Galectin-9	LGALS9	0.207576	0.718238	6.72259e-09	2.68133	3.32118	3.30462	up_polyIC	510813	Bt.59482
Cell Adhesion	C070R081	Galectin-9	LGALS9	0.0336077	0.439625	8.73653e-11	2.78803	3.0915	4.22675	up_polyIC	510813	Bt.59482
Cell Adhesion	C179R026	Galectin-9-like protein		0.00230759	0.712256	4.65081e-08	2.0138	2.34932	2.47228	up_polyIC		Hs.656100
Cell Proliferation	C090R021	GTP-binding nuclear protein Ran	RAN	1.90735e-06	0.469378	1.31739e-06	-1.64341	-2.09354	-1.74807	down_polyIC
Cell Proliferation	C118R084	GTP-binding nuclear protein Ran	RAN	1.39326e-06	0.211457	4.85103e-07	-1.54031	-1.87135	-2.49601	down_polyIC
Cell Proliferation	C146R124	Opioid growth factor receptor	OGFR	0.00900274	0.295146	1.46618e-10	3.60502	5.63909	6.53679	up_polyIC		Mm.250418
Cell Proliferation	C107R012	Pericentriolar material 1 protein	PCM1	0.990942	0.636224	7.2768e-05	-1.53113	-1.87447	-1.99288	down_polyIC	5108	Hs.491148
Cell Proliferation	C166R112	Serine/threonine-protein kinase Pim-1	PIM1	0.0466006	0.396511	0.000313271	1.59598	1.86014	3.07557	up_polyIC	58054	Dr.78102
Cell Proliferation	C240R145	Tyrosine-protein kinase FRK	FRK	0.0357504	0.189545	6.14547e-12	3.99845	5.35276	8.66457	up_polyIC	2444	Hs.89426
Chemotaxis	C188R011	29114 cd01119, Chemokine_CC_DCCL, Chemokine_CC_DCCL: subgroup of the Chemokine_CC subgroup based on the presence of a DCCL motif involving the two N-terminal cysteine residues; includes a number of small inducible cytokines capable of reversibly inhib...		0.273102	0.10525	1.35024e-10	3.41716	5.85068	9.10262	up_polyIC
Chemotaxis	C017R076	29114 cd01119, Chemokine_CC_DCCL, Chemokine_CC_DCCL: subgroup of the Chemokine_CC subgroup based on the presence of a DCCL motif involving the two N-terminal cysteine residues; includes a number of small inducible cytokines capable of reversibly inhib...		0.0232267	0.167168	2.44562e-09	5.03192	11.2061	17.6321	up_polyIC
Homeostasis	C161R080	Plasma retinol-binding protein 1	RCP4A	0.000144286	0.226814	2.50517e-07	-2.10284	-3.59527	-2.72192	down_polyIC
Homeostasis	C018R143	Plasma retinol-binding protein 2	RCP4B	0.000216128	0.0423963	5.58077e-10	-2.32459	-4.68693	-5.1178	down_polyIC
Homeostasis	C075R050	Serotransferrin-2 precursor	TF2	0.000181281	0.0910751	0.000285633	-1.56896	-4.01583	-2.07026	down_polyIC
Immune Response to Virus	C226R006	Barrier-to-autointegration factor	BANF1	0.546467	0.105139	0.000600906	3.16109	2.72644	49.2119	up_polyIC	334717	Dr.75371
Immune Response to Virus	C213R003	High affinity immunoglobulin gamma Fc receptor I precursor	FCGR1	0.159183	0.815705	6.79961e-06	2.48254	2.69325	3.42628	up_polyIC	14129	Mm.150
Immune Response to Virus	C098R074	Interferon-induced 35 kDa protein homolog	IFI35	0.0032977	0.0452981	2.24147e-09	2.33827	4.69971	6.32388	up_polyIC	70110	Mm.45558
Immune Response to Virus	C030R081	Interferon-induced GTP-binding protein Mx	MX	0.087714	0.128322	2.0952e-09	2.81718	5.33071	6.242	up_polyIC
Immune Response to Virus	C041R022	Interferon-induced GTP-binding protein Mx	MX	0.0414908	0.14476	9.17833e-12	8.43162	22.6784	19.5343	up_polyIC
Immune Response to Virus	C236R043	Interferon-induced GTP-binding protein Mx	MX	0.137519	0.0320075	1.87333e-12	9.1652	36.6966	39.3273	up_polyIC
Immune Response to Virus	C141R015	Interferon-induced helicase C domain-containing protein 1	IFIH1	0.000553103	0.031596	1.53534e-10	2.17476	4.21183	4.01986	up_polyIC	64135	Hs.163173
Immune Response to Virus	C236R062	Interferon-induced protein 44	IFI44	0.0046659	0.0532574	1.30679e-05	1.52067	3.94381	4.37114	up_polyIC	10561	Hs.82316
Immune Response to Virus	C094R127	Interferon-induced protein 44	IFI44	0.394115	0.182233	2.50544e-07	1.9169	3.1552	3.58081	up_polyIC	10561	Hs.82316
Immune Response to Virus	C002R053	Interferon-induced protein 44	IFI44	0.12419	0.0126501	8.65637e-12	2.58351	5.88848	5.17723	up_polyIC	456971
Immune Response to Virus	C237R013	Interferon-induced protein 44	IFI44	0.0130595	0.148294	1.27849e-09	3.20318	4.35667	8.44948	up_polyIC	10561	Hs.82316
Immune Response to Virus	C046R038	Interferon-induced protein 44	IFI44	0.00530423	0.0762024	2.78252e-09	3.31252	6.72743	12.3149	up_polyIC	456971
Immune Response to Virus	C080R031	Interferon-induced protein 44	IFI44	0.0196118	0.12618	3.8634e-12	7.60774	18.65	20.194	up_polyIC	10561	Hs.82316
Immune Response to Virus	C055R128	Interferon-induced protein with tetratricopeptide repeats 5	IFIT5	0.00970035	0.216659	7.43046e-13	11.1319	21.7987	31.6705	up_polyIC	24138	Hs.252839
Immune Response to Virus	C033R008	Interferon-induced very large GTPase 1	GVIN1	0.168696	0.0259755	2.80075e-11	3.16656	6.81862	10.2019	up_polyIC		Hs.494757
Immune Response to Virus	C088R061	Interferon-induced very large GTPase 1	GVIN1	0.329506	0.0954426	7.1072e-13	6.8009	10.9128	22.7266	up_polyIC	100042856; 74558	Mm.425473; Mm.458429
Immune Response to Virus	C099R007	Probable ATP-dependent RNA helicase DDX58	DDX58	0.0556858	0.172231	6.6317e-07	1.61717	2.51489	2.50097	up_polyIC	230073	Mm.86382
Immune Response to Virus	C063R127	Probable ATP-dependent RNA helicase DDX58	DDX58	0.0053415	0.0690139	1.033e-12	4.63826	7.25486	13.6424	up_polyIC	230073	Mm.86382
Immune Response to Virus	C139R032	Radical S-adenosyl methionine domain-containing protein 2	RSAD2	0.0695513	0.0251448	3.21481e-12	6.2624	15.7087	35.1374	up_polyIC
Immune Response to Virus	C056R108	Sacsin	SACS	0.538729	0.10065	6.29431e-06	2.31605	6.67745	12.8064	up_polyIC	26278	Hs.159492
Immune Response to Virus	C128R070	Sacsin	SACS	0.643494	0.0552448	7.19725e-07	2.70668	12.0373	10.4025	up_polyIC	26278	Hs.159492
Immune Response to Virus	C105R122	Sacsin	SACS	0.0207663	0.12691	6.8092e-12	6.19561	13.9557	15.9384	up_polyIC	26278	Hs.159492
Immune Response to Virus	C100R146	Sacsin	SACS	0.0519506	0.122911	4.45676e-12	6.42058	14.9794	15.4412	up_polyIC	26278	Hs.159492
Immune Response to Virus	C160R027	Signal transducer and activator of transcription 1	STAT1	0.379726	0.0140291	6.69277e-11	2.43099	4.76031	7.65581	up_polyIC	396655	Ssc.42622
Immune Response to Virus	C120R086	Signal transducer and activator of transcription 1	STAT1	0.00784079	0.0628921	5.49039e-13	3.41828	5.47772	7.7469	up_polyIC		Mm.277406
Immune Response to Virus	C231R142	Signal transducer and activator of transcription 1-alpha/beta	STAT1	0.00325275	0.0169861	3.2391e-11	2.39596	5.16451	5.0811	up_polyIC	6772	Hs.699271
Immune Response to Virus	C223R046	Signal transducer and activator of transcription 1-alpha/beta	STAT1	0.00498767	0.0267963	1.38695e-11	2.5742	5.12754	5.52047	up_polyIC	6772	Hs.699271
Immune Response to Virus	C021R096	Signal transducer and activator of transcription 1-alpha/beta	STAT1	0.00188793	0.0152853	5.13149e-12	2.6791	5.78941	6.09988	up_polyIC	6772	Hs.699271
Immune Response to Virus	C150R094	Signal transducer and activator of transcription 1-alpha/beta	STAT1	0.0473	0.0172634	4.9056e-12	2.83258	6.08293	7.06794	up_polyIC	6772	Hs.699271
Immune Response: Antigen Presentation	C100R014	Antigen peptide transporter 1	TAP1	0.00162162	0.283284	4.97629e-07	1.73603	2.2542	2.91373	up_polyIC
Immune Response: Antigen Presentation	C050R007	Antigen peptide transporter 2	TAP2	0.633825	0.058299	7.35504e-06	1.83238	5.95906	4.68167	up_polyIC	24812	Rn.202962
Immune Response: Antigen Presentation	C220R119	Proteasome subunit alpha type-6	PSMA6	0.0072654	0.0693257	7.72004e-07	1.54797	2.829	2.52268	up_polyIC	29673	Rn.107278
Immune Response: Antigen Presentation	C226R145	Proteasome subunit alpha type-6	PSMA6	0.0428378	0.200291	6.79578e-06	1.56358	2.52861	2.53265	up_polyIC	29673	Rn.107278
Immune Response: Antigen Presentation	C072R036	Proteasome subunit beta type-6 precursor	PSMB6	0.0304677	0.190017	5.63486e-08	2.84368	6.07534	5.06105	up_polyIC	510069	Bt.2116
Immune Response: Antigen Presentation	C185R018	Proteasome subunit beta type-7 precursor	PSMB7	0.0496591	0.0448218	1.13969e-06	1.78678	4.80297	5.08534	up_polyIC	85492	Rn.3846
Immune Response: Antigen Presentation	C142R153	Proteasome subunit beta type-7 precursor	PSMB7	0.00452838	0.370052	3.00093e-07	2.56932	4.38409	4.00982	up_polyIC	85492	Rn.3846
Immune Response: Antigen Presentation	C090R026	Proteasome subunit beta type-7 precursor	PSMB7	0.0247839	0.892112	9.11644e-06	2.81325	3.17897	2.52113	up_polyIC	85492	Rn.3846
Immune Response: Antigen Presentation	C129R124	Proteasome subunit beta type-7 precursor	PSMB7	0.0045953	0.549653	4.28945e-09	3.14982	4.29034	4.74644	up_polyIC	85492	Rn.3846
Immune Response: Antigen Presentation	C164R003	Proteasome subunit beta type-8 precursor	PSMB8	0.00175155	0.0171686	6.35262e-08	2.33962	8.77885	13.955	up_polyIC	24968	Rn.203098
Immune Response: Antigen Presentation	C027R082	Tapasin precursor	TAPBP	0.0452243	0.236726	4.177e-09	2.44006	3.96555	3.67114	up_polyIC	21356	Mm.154457; Mm.392082
Immune Response: Antigen Presentation	C048R014	Tapasin precursor	TAPBP	0.000605997	0.236883	5.38355e-11	2.79904	3.57337	5.02624	up_polyIC	21356	Mm.154457; Mm.392082
Immune Response: Antigen Presentation	C083R147	Tapasin-related protein precursor	TAPBPL	0.0415204	0.931432	9.97301e-09	3.1633	3.52557	3.19662	up_polyIC	213233	Mm.296902
Immune Response: Innate Immunity/ Inflammation	C051R155	Annexin A5	ANXA5	0.0101014	0.862285	5.31925e-06	-1.62106	-1.79802	-1.67962	down_polyIC	428767	Gga.1168
Immune Response: Innate Immunity/ Inflammation	C212R017	Apoptosis-associated speck-like protein containing a CARD	PYCARD	0.519306	0.424978	9.54198e-05	1.66819	2.00453	3.03667	up_polyIC		Dr.8329
Immune Response: Innate Immunity/ Inflammation	C210R169	CCAAT/enhancer-binding protein beta	CEBPB	0.0997586	0.870342	0.000184853	1.83514	1.64214	1.94906	up_polyIC	12608	Mm.439656
Immune Response: Innate Immunity/ Inflammation	C190R162	CCAAT/enhancer-binding protein beta	CEBPB	0.0297478	0.96003	0.000123364	1.90884	2.08282	2.05693	up_polyIC	396185	Gga.4285
Immune Response: Innate Immunity/ Inflammation	C032R106	Complement component C7 precursor	C7	0.000859476	0.164826	3.23109e-05	-1.83548	-2.81896	-1.50252	down_polyIC	507339	Bt.18557
Immune Response: Innate Immunity/ Inflammation	C062R050	Complement receptor type 2 precursor	CR2	0.0225506	0.940785	0.00178094	-1.59493	-1.77451	-1.70526	down_polyIC		Mm.235387
Immune Response: Innate Immunity/ Inflammation	C166R151	Fucolectin-6 precursor		0.574125	0.380142	0.000200969	1.51695	2.17955	1.6217	up_polyIC
Immune Response: Innate Immunity/ Inflammation	C065R010	Galectin-3-binding protein precursor	LGALS3BP	5.70941e-05	0.563731	0.000942854	2.18963	1.63142	2.90778	up_polyIC	3959	Hs.514535
Immune Response: Innate Immunity/ Inflammation	C203R090	Galectin-3-binding protein precursor	LGALS3BP	0.000118462	0.740535	0.000575952	2.34765	1.90708	2.97905	up_polyIC	3959	Hs.514535
Immune Response: Innate Immunity/ Inflammation	C213R003	High affinity immunoglobulin gamma Fc receptor I precursor	FCGR1	0.159183	0.815705	6.79961e-06	2.48254	2.69325	3.42628	up_polyIC	14129	Mm.150
Immune Response: Innate Immunity/ Inflammation	C091R168	Interleukin-10 receptor beta chain precursor	IL10RB	0.135663	0.0805314	3.07779e-09	2.09608	3.30175	4.63006	up_polyIC		Mm.4154
Immune Response: Innate Immunity/ Inflammation	C099R149	Lysozyme C II precursor		0.106357	0.279507	0.000100815	-1.53106	-2.34467	-3.07561	down_polyIC
Immune Response: Innate Immunity/ Inflammation	C167R059	Lysozyme g	LYG	0.0165442	0.0791856	1.16131e-07	1.52596	1.74378	2.75238	up_polyIC	445926	Tru.1983
Immune Response: Innate Immunity/ Inflammation	C037R169	Peroxiredoxin	PRDX	0.000558239	0.603884	6.76503e-05	-1.64088	-2.09769	-2.29815	down_polyIC
Immune Response: Innate Immunity/ Inflammation	C223R113	Peroxiredoxin	PRDX	0.000213139	0.871628	0.000754745	-1.63322	-1.91891	-1.79429	down_polyIC
Immune Response: Innate Immunity/ Inflammation	C033R162	Pyrin	MEFV	0.811858	0.291233	2.29295e-08	2.11597	2.81438	3.64387	up_polyIC	4210	Hs.632221
Immune Response: Innate Immunity/ Inflammation	C158R060	Ring finger protein 135	RNF135	0.093162	0.345608	6.47408e-12	6.51055	11.6594	10.4085	up_polyIC	303350	Rn.7462
Immune Response: Innate Immunity/ Inflammation	C042R120	RING finger protein 31	RNF31	0.754276	0.945312	2.66068e-05	2.04122	2.1719	1.92385	up_polyIC	55072	Hs.375217; Hs.434081
Immune Response: Innate Immunity/ Inflammation	C056R064	Serum amyloid P-component precursor	APCS	0.0644241	0.0185774	7.85888e-07	1.62265	3.89656	7.39583	up_polyIC	396921	Ssc.14517
Immune Response: Innate Immunity/ Inflammation	C236R107	TRAF-type zinc finger domain-containing protein 1	TRAFD1	0.128558	0.212203	1.7711e-09	3.99274	8.07242	8.97527	up_polyIC	10906	Hs.5148
Ion Transport	C199R133	Solute carrier family 22 member 7	SLC22A7	0.00867072	0.866936	7.35865e-06	-2.39559	-2.7515	-2.24296	down_polyIC
Ion Transport	C180R117	Solute carrier family 22 member 7	SLC22A7	0.0053693	0.986744	3.24857e-05	-1.66358	-1.69327	-1.74224	down_polyIC
Metabolism: Amino Acid Metabolism	C026R160	2-oxoisovalerate dehydrogenase subunit beta, mitochondrial precursor	BCKDHA	0.353857	0.104352	0.000102364	2.33988	2.98726	17.8475	up_polyIC	594	Hs.654441
Metabolism: Amino Acid Metabolism	C080R144	2-oxoisovalerate dehydrogenase subunit beta, mitochondrial precursor	BCKDHA	0.22947	0.118743	0.000116966	2.37501	2.6797	14.9727	up_polyIC	594	Hs.654441
Metabolism: Lipid Metabolism	C171R129	Apolipoprotein Eb precursor	APOEB	0.000165685	0.0781624	2.33624e-07	-1.67188	-2.50864	-1.6124	down_polyIC	30314	Dr.121596; Dr.23502
Metabolism: Lipid Metabolism	C155R110	Butyrophilin subfamily 1 member A1 precursor	BTN1A1	0.0517039	0.160729	1.33407e-10	1.6172	1.93571	2.24601	up_polyIC	12231	Mm.1420
Metabolism: Lipid Metabolism	C166R047	Butyrophilin subfamily 2 member A1 precursor	BTN2A1	0.254765	0.13111	9.0666e-05	3.12043	12.2183	3.13359	up_polyIC	11120	Hs.159028
Metabolism: Lipid Metabolism	C109R167	Lipoprotein lipase precursor	LPL	0.000278784	0.996485	0.000115522	-1.60084	-1.63019	-1.6174	down_polyIC	280843	Bt.5387
Metabolism: Lipid Metabolism	C065R088	Peroxisomal proliferator-activated receptor A-interacting complex 285 kDa protein	PRIC285	0.279195	0.0659733	2.07505e-13	6.36985	9.50559	21.324	up_polyIC	85441	Hs.517180
Metabolism: Lipid Metabolism	C249R090	Peroxisomal proliferator-activated receptor A-interacting complex 285 kDa protein	PRIC285	0.612285	0.350876	1.65696e-11	8.28282	13.4171	20.092	up_polyIC	85441	Hs.517180
Metabolism: Other Metabolism	C010R112	30190 cd01672, TMPK, Thymidine monophosphate kinase (TMPK), also known as thymidylate kinase, catalyzes the phosphorylation of thymidine monophosphate (TMP) to thymidine diphosphate (TDP) utilizing ATP as its preferred phophoryl donor. TMPK represents ...		0.357736	0.0554341	4.36283e-12	3.68204	7.75969	8.15598	up_polyIC
Metabolism: Other Metabolism	C060R046	30190 cd01672, TMPK, Thymidine monophosphate kinase (TMPK), also known as thymidylate kinase, catalyzes the phosphorylation of thymidine monophosphate (TMP) to thymidine diphosphate (TDP) utilizing ATP as its preferred phophoryl donor. TMPK represents ...		0.108643	0.303001	1.58929e-12	14.5566	29.8189	38.4776	up_polyIC
Metabolism: Other Metabolism	C005R062	Deoxycytidine kinase	DCK	0.0031621	0.0769766	2.76589e-09	2.27969	3.89723	5.453	up_polyIC	1633	Hs.709
Metabolism: Other Metabolism	C139R092	Deoxycytidine kinase	DCK	0.0429208	0.0584826	1.2138e-11	2.75338	4.9394	5.55238	up_polyIC	1633	Hs.709
Metabolism: Other Metabolism	C087R065	Deoxycytidine kinase	DCK	0.0236739	0.0426592	8.65047e-12	2.8904	5.83566	5.22446	up_polyIC	1633	Hs.709
Metabolism: Other Metabolism	C056R087	Deoxycytidine kinase	DCK	0.021856	0.0584906	1.36032e-11	2.91215	5.03447	6.76479	up_polyIC	1633	Hs.709
Metabolism: Other Metabolism	C015R036	Deoxycytidine kinase	DCK	0.0229872	0.127719	1.69763e-12	3.0816	5.07706	4.65763	up_polyIC	1633	Hs.709
Metabolism: Other Metabolism	C185R007	Nicotinamide phosphoribosyltransferase	NAMPT	0.0312678	0.0230792	3.01371e-09	2.29765	6.01786	5.0337	up_polyIC	297508	Rn.203508
Metabolism: Other Metabolism	C141R168	Poly(ADP-ribose) glycohydrolase	PARG	0.0212667	0.264733	4.0092e-09	1.97727	2.81346	2.52261	up_polyIC	83507	Rn.13634
Metabolism: Other Metabolism	C102R110	Uridine/cytidine kinase-like 1	UCKL1	0.331263	0.676309	3.03329e-07	2.00662	2.44078	2.55026	up_polyIC	54963	Hs.504998
Metabolism: Oxidation/Reduction	C026R160	2-oxoisovalerate dehydrogenase subunit beta, mitochondrial precursor	BCKDHA	0.353857	0.104352	0.000102364	2.33988	2.98726	17.8475	up_polyIC	594	Hs.654441
Metabolism: Oxidation/Reduction	C080R144	2-oxoisovalerate dehydrogenase subunit beta, mitochondrial precursor	BCKDHA	0.22947	0.118743	0.000116966	2.37501	2.6797	14.9727	up_polyIC	594	Hs.654441
Metabolism: Oxidation/Reduction	C202R049	L-amino-acid oxidase precursor		0.0623024	0.018753	5.57417e-10	2.36492	5.73288	6.43322	up_polyIC
Metabolism: Oxidation/Reduction	C037R169	Peroxiredoxin	PRDX	0.000558239	0.603884	6.76503e-05	-1.64088	-2.09769	-2.29815	down_polyIC
Metabolism: Oxidation/Reduction	C223R113	Peroxiredoxin	PRDX	0.000213139	0.871628	0.000754745	-1.63322	-1.91891	-1.79429	down_polyIC
Nervous System Development and Function	C245R054	BAG family molecular chaperone regulator 3	BAG3	0.00578671	0.0656335	9.30296e-14	5.26017	11.3517	9.90001	up_polyIC	9531	Hs.523309
Nervous System Development and Function	C023R021	Ependymin precursor	EPD	0.000411075	0.0364723	7.88279e-09	-1.95148	-4.04704	-3.18766	down_polyIC
Nervous System Development and Function	C210R115	Ependymin precursor	EPD	1.72953e-05	0.0431996	1.46842e-05	-1.6046	-3.04974	-1.58111	down_polyIC
Nervous System Development and Function	C115R067	Ependymin-2 precursor	EPD2	0.00107391	0.573002	3.357e-06	-2.49665	-1.9757	-2.97002	down_polyIC
Nervous System Development and Function	C076R040	Ependymin-2 precursor	EPD2	0.01011	0.558691	4.42816e-05	-2.35491	-1.71174	-2.01646	down_polyIC
Nervous System Development and Function	C062R019	Ependymin-2 precursor	EPD2	0.00480595	0.0136842	2.09664e-05	-1.70192	-5.56487	-2.0221	down_polyIC
Nervous System Development and Function	C217R052	Ependymin-2 precursor	EPD2	0.00770854	0.273378	4.05321e-05	-1.6675	-2.38525	-1.54531	down_polyIC
Nervous System Development and Function	C081R023	Myelin proteolipid protein	PLP	0.0148761	0.164395	8.74362e-06	-1.53262	-2.34057	-1.66525	down_polyIC
Nervous System Development and Function	C073R043	Tetraspanin-3	TSPAN3	0.0269307	0.644002	3.15257e-09	2.49042	2.61482	3.36853	up_polyIC	616881	Bt.5444
Other	C036R068	105544 PRK12323, PRK12323, DNA polymerase III subunits gamma and tau; Provisional.		0.679141	0.0627326	7.01614e-07	1.71459	2.88235	1.71464	up_polyIC
Other	C255R150	112899 pfam04103, CD20, CD20/IgE Fc receptor beta subunit family. This family includes the CD20 protein and the beta subunit of the high affinity receptor for IgE Fc. The high affinity receptor for IgE is a tetrameric structure consisting of a single ...		0.00148687	0.330235	1.26187e-05	-1.50354	-2.05659	-1.65957	down_polyIC
Other	C007R087	Heme-binding protein 2	HEBP2	0.00565436	0.385588	1.91714e-09	-2.90917	-4.30468	-3.15059	down_polyIC	23593	Hs.486589
Other	C244R121	Heme-binding protein 2	HEBP2	0.00717124	0.222162	2.26068e-08	-2.10719	-3.35818	-2.75692	down_polyIC	23593	Hs.486589
Other	C012R111	Heme-binding protein 2	HEBP2	0.0245835	0.16115	2.50928e-07	-2.07821	-3.9447	-3.73889	down_polyIC	23593	Hs.486589
Other	C094R163	Heme-binding protein 2	HEBP2	0.021269	0.132498	1.22023e-07	-1.75382	-2.84297	-3.04533	down_polyIC	23593	Hs.486589
Other	C126R123	Hemoglobin subunit beta	HBB	0.219173	0.0135376	2.51635e-10	2.91405	8.62753	11.1616	up_polyIC
Other	C235R111	Intermediate filament protein ON3		2.88979e-05	0.826966	1.96257e-06	-1.828	-1.90516	-2.20261	down_polyIC
Other	C244R055	NFX1-type zinc finger-containing protein 1	ZNFX1	0.0605033	0.0313686	2.02161e-13	8.96173	30.7776	29.8685	up_polyIC	98999	Mm.297074
Other	C020R047	Parvalbumin, thymic	PVALB	0.00224912	0.34165	0.00749377	-1.94176	-2.27512	-10.5462	down_polyIC	396531	Gga.878
Other	C009R147	Putative helicase MOV-10	MOV10	0.0131766	0.137195	9.43689e-11	3.30235	6.25925	4.57852	up_polyIC	17454	Mm.1597
Other	C183R035	Receptor-transporting protein 3	RTP3	0.44425	0.236895	3.41446e-10	6.57543	15.7766	10.2536	up_polyIC	83597	Hs.196584
Other	C044R087	Receptor-transporting protein 3	RTP3	0.101825	0.489451	5.3676e-15	27.4552	40.3988	59.1842	up_polyIC	83597	Hs.196584
Other	C053R158	Rhombotin-2	LMO2	0.0196782	0.342848	2.73137e-06	1.736	2.30504	1.6496	up_polyIC	30332	Dr.122061; Dr.79808
Other	C113R020	Rhombotin-2	LMO2	0.0183325	0.361623	9.16301e-11	2.01607	2.50346	2.6531	up_polyIC	30332	Dr.122061; Dr.79808
Other	C084R139	Rhombotin-2	LMO2	0.0708681	0.296207	2.42024e-11	2.04814	2.51029	2.83274	up_polyIC	30332	Dr.122061; Dr.79808
Other	C134R151	Rhombotin-2	LMO2	0.0584899	0.284437	3.17692e-11	2.07902	2.74174	2.53314	up_polyIC	30332	Dr.122061; Dr.79808
Other	C216R132	SLAIN motif-containing protein-like	ZGC:66447	0.328475	0.110332	8.82028e-08	1.52984	2.2238	2.4223	up_polyIC	326023	Dr.18138
Other	C230R142	Sodium- and chloride-dependent GABA transporter 2	SLC6A13	0.0827148	0.728648	7.22147e-05	-1.62964	-1.9877	-1.73955	down_polyIC	171163	Rn.10527
Other	C199R133	Solute carrier family 22 member 7	SLC22A7	0.00867072	0.866936	7.35865e-06	-2.39559	-2.7515	-2.24296	down_polyIC
Other	C180R117	Solute carrier family 22 member 7	SLC22A7	0.0053693	0.986744	3.24857e-05	-1.66358	-1.69327	-1.74224	down_polyIC
Other	C155R024	Spermatogenesis-associated serine-rich protein 2	SPATS2	0.128165	0.827114	8.17536e-08	1.98118	1.96736	2.30617	up_polyIC	72572	Mm.276650
Other	C058R119	Stonustoxin subunit beta		0.416438	0.734943	1.82726e-05	1.88876	2.15907	2.58524	up_polyIC
Other	C123R129	Stonustoxin subunit beta		0.0955585	0.062783	7.03832e-12	4.29805	9.45125	11.4237	up_polyIC
Other	C115R059	Transposable element Tc1 transposase	TC1A	0.390115	0.326362	1.2705e-05	1.6742	2.42513	2.93512	up_polyIC
Other	C128R041	Transposable element Tc1 transposase	TC1A	0.0271728	0.228654	9.65735e-12	5.00406	7.83098	11.3303	up_polyIC
Other	C086R032	Transposable element Tc1 transposase	TC1A	0.0129164	0.344954	2.3261e-11	5.03649	6.83701	10.3688	up_polyIC
Other	C028R008	Tripartite motif-containing protein 16	TRIM16	0.691873	0.417034	4.87008e-06	1.77169	2.22027	2.93398	up_polyIC
Other	C065R091	Tripartite motif-containing protein 16	TRIM16	0.480615	0.381758	2.61e-06	2.73175	4.64132	2.71493	up_polyIC	94092	Mm.117087
Other	C142R151	Tripartite motif-containing protein 16	TRIM16	0.0927591	0.462789	3.34073e-10	4.89701	6.79166	9.44436	up_polyIC
Other	C163R098	Tripartite motif-containing protein 16	TRIM16	0.0706443	0.499265	7.46549e-12	5.21104	6.18961	8.95253	up_polyIC
Other	C096R015	Type-4 ice-structuring protein precursor		0.0373632	0.31172	2.38518e-05	-1.75818	-2.74631	-1.90361	down_polyIC
Programmed Cell Death	C212R017	Apoptosis-associated speck-like protein containing a CARD	PYCARD	0.519306	0.424978	9.54198e-05	1.66819	2.00453	3.03667	up_polyIC		Dr.8329
Programmed Cell Death	C245R054	BAG family molecular chaperone regulator 3	BAG3	0.00578671	0.0656335	9.30296e-14	5.26017	11.3517	9.90001	up_polyIC	9531	Hs.523309
Programmed Cell Death	C210R169	CCAAT/enhancer-binding protein beta	CEBPB	0.0997586	0.870342	0.000184853	1.83514	1.64214	1.94906	up_polyIC	12608	Mm.439656
Programmed Cell Death	C190R162	CCAAT/enhancer-binding protein beta	CEBPB	0.0297478	0.96003	0.000123364	1.90884	2.08282	2.05693	up_polyIC	396185	Gga.4285
Protein Processing: Protein Folding	C056R064	Serum amyloid P-component precursor	APCS	0.0644241	0.0185774	7.85888e-07	1.62265	3.89656	7.39583	up_polyIC	396921	Ssc.14517
Protein Processing: Protein Folding	C070R079	Tubulin alpha-2/alpha-4 chain	TUB2	0.653837	0.993853	0.000948802	-1.6825	-1.63358	-1.64239	down_polyIC
Protein Processing: Protein Modification	C206R003	[Protein ADP-ribosylarginine] hydrolase	ADPRH	0.0434432	0.180298	6.78221e-08	1.54095	2.1162	1.81836	up_polyIC	11544	Mm.20047
Protein Processing: Protein Modification	C028R009	[Protein ADP-ribosylarginine] hydrolase	ADPRH	0.378701	0.392501	9.13122e-08	1.55628	1.93808	1.88241	up_polyIC	11544	Mm.20047
Protein Processing: Protein Modification	C134R038	30070 cd01439, TCCD_inducible_PARP_like, Poly(ADP-ribose) polymerases catalyse the covalent attachment of ADP-ribose units from NAD+ to itself and to a limited number of other DNA binding proteins, which decreases their affinity for DNA. Poly(ADP-ribos...		0.110308	0.0449917	8.41447e-12	4.51926	9.4391	16.3787	up_polyIC
Protein Processing: Protein Modification	C199R148	Beta-1,3-glucosyltransferase	B3GALTL	0.00035815	0.8691	5.06294e-06	-2.55242	-3.11424	-2.88108	down_polyIC	145173	Hs.13205
Protein Processing: Protein Modification	C104R139	Beta-1,3-glucosyltransferase	B3GALTL	0.000971156	0.828397	2.29351e-06	-2.44992	-3.00519	-2.96406	down_polyIC	145173	Hs.13205
Protein Processing: Protein Modification	C167R010	Beta-1,3-glucosyltransferase	B3GALTL	0.00147814	0.8586	2.19115e-06	-2.28813	-2.68197	-2.32151	down_polyIC	145173	Hs.13205
Protein Processing: Protein Modification	C068R168	Beta-1,3-glucosyltransferase	B3GALTL	4.59861e-08	0.14018	1.11862e-08	-2.20738	-3.41719	-2.12689	down_polyIC	145173	Hs.13205
Protein Processing: Protein Modification	C114R133	Beta-1,3-glucosyltransferase	B3GALTL	3.58001e-06	0.0586997	1.37241e-07	-2.0669	-4.25375	-2.40933	down_polyIC	145173	Hs.13205
Protein Processing: Protein Modification	C101R001	Beta-1,3-glucosyltransferase	B3GALTL	0.00015556	0.104961	4.65642e-07	-1.73585	-3.09485	-2.31227	down_polyIC	145173	Hs.13205
Protein Processing: Protein Modification	C215R128	Beta-1,3-glucosyltransferase	B3GALTL	0.000379318	0.0662438	1.04068e-06	-1.60843	-3.10568	-2.39456	down_polyIC	145173	Hs.13205
Protein Processing: Protein Modification	C017R132	Beta-1,3-glucosyltransferase	B3GALTL	1.38374e-05	0.0102156	6.38207e-07	-1.52036	-3.44746	-2.04357	down_polyIC	145173	Hs.13205
Protein Processing: Protein Modification	C013R029	Dual specificity protein kinase CLK4	CLK4	0.324819	0.448938	2.60238e-07	1.87256	2.51134	2.09179	up_polyIC	12750	Mm.239354
Protein Processing: Protein Modification	C083R119	E3 ubiquitin-protein ligase FANCL	FANCL	0.081982	0.118281	2.48657e-09	1.85111	1.97688	3.14608	up_polyIC	55120	Hs.699478
Protein Processing: Protein Modification	C200R003	E3 ubiquitin-protein ligase RNF8	RNF8	0.0242357	0.756224	1.69148e-09	2.02338	2.31573	2.15485	up_polyIC	515933	Bt.41339
Protein Processing: Protein Modification	C136R150	MORC family CW-type zinc finger protein 3	MORC3	0.100961	0.122794	6.67867e-10	2.50214	4.36506	3.12858	up_polyIC	23515	Hs.421150
Protein Processing: Protein Modification	C108R129	Poly [ADP-ribose] polymerase 12	PARP12	0.0335029	0.0121942	2.19671e-10	2.07967	4.60331	3.62652	up_polyIC	243771	Mm.268462; Mm.394775
Protein Processing: Protein Modification	C201R071	Poly [ADP-ribose] polymerase 12	PARP12	0.0129868	0.0197222	3.48997e-15	3.02001	5.31194	4.78902	up_polyIC	64761	Hs.12646; Hs.308710
Protein Processing: Protein Modification	C054R016	Poly [ADP-ribose] polymerase 12	PARP12	0.551952	0.144541	4.20224e-11	3.20188	5.30401	6.50034	up_polyIC	64761	Hs.12646; Hs.308710
Protein Processing: Protein Modification	C081R146	Poly [ADP-ribose] polymerase 14	PARP14	0.0519349	0.022602	6.38605e-13	3.09606	6.28445	6.77341	up_polyIC	54625	Hs.687055
Protein Processing: Protein Modification	C165R010	Poly [ADP-ribose] polymerase 14	PARP14	0.3192	0.0216934	8.23221e-12	3.77245	10.4902	7.50561	up_polyIC	54625	Hs.687055
Protein Processing: Protein Modification	C192R074	Poly [ADP-ribose] polymerase 9	PARP9	0.0791805	0.0257363	2.42488e-11	2.66361	5.77158	5.48404	up_polyIC	83666	Hs.518200
Protein Processing: Protein Modification	C141R168	Poly(ADP-ribose) glycohydrolase	PARG	0.0212667	0.264733	4.0092e-09	1.97727	2.81346	2.52261	up_polyIC	83507	Rn.13634
Protein Processing: Protein Modification	C005R099	Probable bifunctional E2/E3 enzyme R795	MIMI_R795	0.347911	0.0634828	1.10153e-09	3.24266	6.57679	11.5337	up_polyIC	3162372
Protein Processing: Protein Modification	C257R076	Probable E3 ubiquitin-protein ligase HERC5	HERC5	0.390356	0.0116294	5.55657e-13	4.91757	6.72679	22.6182	up_polyIC		Hs.26663
Protein Processing: Protein Modification	C224R086	RING finger protein 213	RNF213	0.0881554	0.157009	1.86613e-10	2.48308	4.01242	3.90547	up_polyIC	57674	Hs.195642; Hs.657519
Protein Processing: Protein Modification	C139R130	RING finger protein 213	RNF213	0.0210725	0.0183979	5.33785e-13	3.40346	6.00577	10.359	up_polyIC	57674	Hs.195642; Hs.657519
Protein Processing: Protein Modification	C042R120	RING finger protein 31	RNF31	0.754276	0.945312	2.66068e-05	2.04122	2.1719	1.92385	up_polyIC	55072	Hs.375217; Hs.434081
Protein Processing: Protein Modification	C166R112	Serine/threonine-protein kinase Pim-1	PIM1	0.0466006	0.396511	0.000313271	1.59598	1.86014	3.07557	up_polyIC	58054	Dr.78102
Protein Processing: Protein Modification	C160R086	Tripartite motif-containing protein 25	TRIM25	0.142021	0.358163	9.77725e-11	4.41753	6.52497	8.57271	up_polyIC	7706	Hs.528952
Protein Processing: Protein Modification	C184R026	Tripartite motif-containing protein 25	TRIM25	0.0267503	0.2309	6.96342e-12	4.42788	6.76452	9.16689	up_polyIC	7706	Hs.528952
Protein Processing: Protein Modification	C248R073	Tripartite motif-containing protein 39	TRIM39	0.0880473	0.0103478	6.32235e-12	3.92476	13.1718	10.7698	up_polyIC	79263	Mm.40624
Protein Processing: Protein Modification	C145R156	Tripartite motif-containing protein 39	TRIM39	0.123529	0.0707502	6.991e-13	8.30011	24.0607	20.6716	up_polyIC	79263	Mm.40624
Protein Processing: Protein modification	C064R002	Ubiquitin	UBA52	0.0438861	0.0298391	1.54876e-13	10.2758	36.7053	40.9699	up_polyIC		Cfa.24507; Cfa.3552
Protein Processing: Protein modification	C255R144	Ubiquitin	UBA52	0.0414446	0.205318	8.65732e-13	22.3289	58.5191	83.1622	up_polyIC
Protein Processing: Protein Modification	C230R063	Ubiquitin-like modifier-activating enzyme 1 X	UBE1AX	0.330433	0.224646	2.48384e-07	2.59269	5.25105	5.09578	up_polyIC	22201	Mm.1104; Mm.422949; Mm.456653
Protein Processing: Protein Modification	C135R034	Ubiquitin-protein ligase E3A	UBE3A	0.244512	0.293754	2.02468e-11	6.71029	12.3811	14.509	up_polyIC	7337	Hs.654383
Protein Processing: Protein Modification	C022R103	Ubl carboxyl-terminal hydrolase 18	USP18	0.145278	0.0577305	8.49416e-09	2.45501	5.83836	5.66925	up_polyIC	24110	Mm.326911
Protein Processing: Protein Modification	C106R044	Ubl carboxyl-terminal hydrolase 18	USP18	0.231138	0.0369364	3.68129e-13	5.77342	14.3597	18.0571	up_polyIC	24110	Mm.326911
Protein Processing: Protein Transport	C030R011	ATP-binding cassette sub-family D member 3	ABCD3	0.200509	0.118955	9.4504e-05	2.63951	2.14604	11.7688	up_polyIC	25270	Rn.7024
Protein Processing: Protein Transport	C023R060	E3 SUMO-protein ligase RanBP2	RANBP2	0.364584	0.403302	4.29117e-05	2.34635	1.87367	3.78892	up_polyIC		Bt.4771
Protein Processing: Protein Transport	C090R021	GTP-binding nuclear protein Ran	RAN	1.90735e-06	0.469378	1.31739e-06	-1.64341	-2.09354	-1.74807	down_polyIC
Protein Processing: Protein Transport	C118R084	GTP-binding nuclear protein Ran	RAN	1.39326e-06	0.211457	4.85103e-07	-1.54031	-1.87135	-2.49601	down_polyIC
Protein Processing: Protein Transport	C231R106	Membrane protein MLC1	MLC1	0.0260237	0.916053	4.92679e-05	-1.90705	-1.78197	-1.67833	down_polyIC	170790	Mm.32780
Protein Processing: Protein Transport	C053R150	Regulating synaptic membrane exocytosis protein 1	RIMS1	0.224648	0.829464	0.000172323	1.67176	1.9614	1.72087	up_polyIC	84556	Rn.10799
Protein Processing: Proteolysis	C254R095	Matrix metalloproteinase-23 precursor	MMP23	0.153829	0.129626	1.34812e-08	2.10202	3.62401	3.82757	up_polyIC	527590	Bt.7179
Protein Processing: Proteolysis	C256R024	Thymus-specific serine protease precursor	PRSS16	0.270735	0.655277	0.00581882	-1.77024	-2.48688	-1.59884	down_polyIC	54373	Mm.32043
Protein Processing: Transcription	C210R169	CCAAT/enhancer-binding protein beta	CEBPB	0.0997586	0.870342	0.000184853	1.83514	1.64214	1.94906	up_polyIC	12608	Mm.439656
Protein Processing: Transcription	C190R162	CCAAT/enhancer-binding protein beta	CEBPB	0.0297478	0.96003	0.000123364	1.90884	2.08282	2.05693	up_polyIC	396185	Gga.4285
Protein Processing: Transcription	C169R001	Interferon regulatory factor 3	IRF3	0.236585	0.0527739	1.25943e-13	5.12957	11.1052	11.8929	up_polyIC	396656	Ssc.1783
Protein Processing: Transcription	C045R128	Interferon regulatory factor 3	IRF3	0.101582	0.02587	4.4971e-16	6.52954	12.0635	18.7864	up_polyIC	396656	Ssc.1783
Protein Processing: Transcription	C093R102	Interferon regulatory factor 3	IRF3	0.0349323	0.363488	1.56662e-12	9.89378	16.595	21.7801	up_polyIC	396656	Ssc.1783
Protein Processing: Transcription	C143R078	Interferon regulatory factor 7	IRF7	0.216798	0.0717763	2.69246e-09	2.18024	4.14724	3.26369	up_polyIC	54123	Mm.3233
Protein Processing: Transcription	C258R037	Interferon regulatory factor 7	IRF7	0.0124691	0.0483723	2.66826e-11	3.15124	5.11212	9.1823	up_polyIC	54123	Mm.3233
Protein Processing: Transcription	C098R074	Interferon-induced 35 kDa protein homolog	IFI35	0.0032977	0.0452981	2.24147e-09	2.33827	4.69971	6.32388	up_polyIC	70110	Mm.45558
Protein Processing: Transcription	C065R088	Peroxisomal proliferator-activated receptor A-interacting complex 285 kDa protein	PRIC285	0.279195	0.0659733	2.07505e-13	6.36985	9.50559	21.324	up_polyIC	85441	Hs.517180
Protein Processing: Transcription	C249R090	Peroxisomal proliferator-activated receptor A-interacting complex 285 kDa protein	PRIC285	0.612285	0.350876	1.65696e-11	8.28282	13.4171	20.092	up_polyIC	85441	Hs.517180
Protein Processing: Transcription	C156R022	Tripartite motif-containing protein 29	TRIM29	0.0485076	0.0537292	1.21066e-10	2.20355	3.8272	4.10566	up_polyIC	23650	Hs.504115
Protein Processing: Translation	C150R166	39S ribosomal protein L16, mitochondrial precursor	MRPL16	0.176943	0.805986	6.09069e-05	-1.50739	-1.71819	-1.57094	down_polyIC	538054	Bt.4402
Protein Processing: Translation	C085R091	40S ribosomal protein S2	RPS2	0.0081865	0.628541	0.00971472	1.99122	1.59029	3.27481	up_polyIC
Protein Processing: Translation	C259R141	40S ribosomal protein S2	RPS2	0.00319321	0.529487	0.00766132	1.99197	1.51124	3.40974	up_polyIC
Protein Processing: Translation	C064R122	40S ribosomal protein S2	RPS2	0.00812483	0.537988	0.00538462	2.36401	1.57642	3.57622	up_polyIC
Protein Processing: Translation	C092R059	Eukaryotic initiation factor 4A-II	EIF4A2	0.00469592	0.157884	5.82212e-07	1.6707	1.6476	2.77914	up_polyIC	395232	Gga.4580
Protein Processing: Translation	C094R087	Eukaryotic translation initiation factor 2 subunit 3	EIF2S3	0.099601	0.995532	5.19024e-06	1.8435	1.83355	1.88459	up_polyIC	512350	Bt.21351
Protein Processing: Translation	C230R061	Interferon-induced, double-stranded RNA-activated protein kinase	EIF2AK2	0.109165	0.0138042	1.30032e-12	3.48494	8.73614	9.0787	up_polyIC	19106	Mm.378990
Protein Processing: Translation	C006R117	PAP-associated domain-containing protein 5	PAPD5	0.016628	0.317044	4.1631e-09	1.83996	2.30721	2.63071	up_polyIC		Mm.37825; Mm.465740
Signal Transduction	C212R017	Apoptosis-associated speck-like protein containing a CARD	PYCARD	0.519306	0.424978	9.54198e-05	1.66819	2.00453	3.03667	up_polyIC		Dr.8329
Signal Transduction	C141R139	Dexamethasone-induced Ras-related protein 1 precursor	RASD1	0.043411	0.378399	0.000298314	-1.59062	-2.39407	-1.67156	down_polyIC	51655	Hs.25829
Signal Transduction	C158R014	Galectin-9	LGALS9	0.0246242	0.364562	7.89492e-12	2.59109	2.96326	3.83326	up_polyIC	510813	Bt.59482
Signal Transduction	C111R157	Galectin-9	LGALS9	0.207576	0.718238	6.72259e-09	2.68133	3.32118	3.30462	up_polyIC	510813	Bt.59482
Signal Transduction	C070R081	Galectin-9	LGALS9	0.0336077	0.439625	8.73653e-11	2.78803	3.0915	4.22675	up_polyIC	510813	Bt.59482
Signal Transduction	C179R026	Galectin-9-like protein		0.00230759	0.712256	4.65081e-08	2.0138	2.34932	2.47228	up_polyIC		Hs.656100
Signal Transduction	C213R003	High affinity immunoglobulin gamma Fc receptor I precursor	FCGR1	0.159183	0.815705	6.79961e-06	2.48254	2.69325	3.42628	up_polyIC	14129	Mm.150
Signal Transduction	C030R081	Interferon-induced GTP-binding protein Mx	MX	0.087714	0.128322	2.0952e-09	2.81718	5.33071	6.242	up_polyIC
Signal Transduction	C041R022	Interferon-induced GTP-binding protein Mx	MX	0.0414908	0.14476	9.17833e-12	8.43162	22.6784	19.5343	up_polyIC
Signal Transduction	C236R043	Interferon-induced GTP-binding protein Mx	MX	0.137519	0.0320075	1.87333e-12	9.1652	36.6966	39.3273	up_polyIC
Signal Transduction	C208R113	Interferon-induced guanylate-binding protein 1	GBP1	0.00628	0.0153635	4.8954e-11	2.56691	6.15827	5.90664	up_polyIC
Signal Transduction	C153R044	Interferon-induced guanylate-binding protein 1	GBP1	0.296586	0.186062	5.06361e-08	2.57406	3.8362	6.5519	up_polyIC	2633	Hs.62661
Signal Transduction	C093R049	Interferon-induced guanylate-binding protein 1	GBP1	0.00972789	0.12353	2.45738e-10	2.98924	5.72203	5.24162	up_polyIC
Signal Transduction	C158R131	Interferon-induced guanylate-binding protein 1	GBP1	0.343382	0.0200058	2.04642e-12	3.22675	7.28084	7.76413	up_polyIC
Signal Transduction	C262R052	Interferon-induced guanylate-binding protein 1	GBP1	0.0966403	0.0603446	1.84018e-12	3.64372	7.19144	7.75187	up_polyIC
Signal Transduction	C216R118	Interferon-induced guanylate-binding protein 1	GBP1	0.179614	0.0603149	1.04586e-12	3.99567	8.21644	8.37493	up_polyIC
Signal Transduction	C131R108	Nicotinamide riboside kinase 2	ITGB1BP3	0.235803	0.606503	0.00022284	-1.6457	-2.09885	-1.59519	down_polyIC	27231	Hs.135458
Signal Transduction	C146R113	Protein deltex-3	DTX3	0.0786683	0.249649	2.37214e-07	2.50384	4.72853	3.50286	up_polyIC	196403	Hs.32374
Signal Transduction	C070R075	Protein deltex-3-like	DTX3L	0.00533824	0.163543	2.03002e-11	1.97838	2.55519	2.93684	up_polyIC	151636	Hs.518201
Signal Transduction	C098R168	Protein deltex-3-like	DTX3L	0.0439484	0.0749995	1.87081e-10	2.43534	3.94389	5.34569	up_polyIC	151636	Hs.518201
Signal Transduction	C160R027	Signal transducer and activator of transcription 1	STAT1	0.379726	0.0140291	6.69277e-11	2.43099	4.76031	7.65581	up_polyIC	396655	Ssc.42622
Signal Transduction	C120R086	Signal transducer and activator of transcription 1	STAT1	0.00784079	0.0628921	5.49039e-13	3.41828	5.47772	7.7469	up_polyIC		Mm.277406
Signal Transduction	C231R142	Signal transducer and activator of transcription 1-alpha/beta	STAT1	0.00325275	0.0169861	3.2391e-11	2.39596	5.16451	5.0811	up_polyIC	6772	Hs.699271
Signal Transduction	C223R046	Signal transducer and activator of transcription 1-alpha/beta	STAT1	0.00498767	0.0267963	1.38695e-11	2.5742	5.12754	5.52047	up_polyIC	6772	Hs.699271
Signal Transduction	C021R096	Signal transducer and activator of transcription 1-alpha/beta	STAT1	0.00188793	0.0152853	5.13149e-12	2.6791	5.78941	6.09988	up_polyIC	6772	Hs.699271
Signal Transduction	C150R094	Signal transducer and activator of transcription 1-alpha/beta	STAT1	0.0473	0.0172634	4.9056e-12	2.83258	6.08293	7.06794	up_polyIC	6772	Hs.699271
Signal Transduction	C156R085	TRAF and TNF receptor-associated protein homolog	TTRAPL	0.00257587	0.163493	2.7078e-13	5.55203	10.0971	10.7694	up_polyIC		Dr.18071
Unknown	C124R054	UNKNOWN		0.0636574	0.862083	1.07377e-06	-1.86838	-2.03974	-2.17939	down_polyIC
Unknown	C162R053	UNKNOWN		0.00552477	0.856513	1.08006e-06	-1.8381	-2.03446	-1.80487	down_polyIC
Unknown	C111R012	UNKNOWN		0.397708	0.0915033	6.40041e-08	-1.79646	-2.43377	-1.51797	down_polyIC
Unknown	C232R090	UNKNOWN		0.0239315	0.847988	1.70441e-06	-1.71377	-1.58841	-1.54625	down_polyIC
Unknown	C189R116	UNKNOWN		0.00167633	0.625074	0.00536182	1.58806	1.82165	2.91374	up_polyIC
Unknown	C211R151	UNKNOWN		0.943183	0.28752	2.06718e-05	1.60819	2.46078	2.83104	up_polyIC
Unknown	C008R149	UNKNOWN		0.599305	0.758428	0.000149137	1.6306	1.93573	2.08571	up_polyIC
Unknown	C018R048	UNKNOWN		0.674627	0.912632	2.61469e-05	1.65383	1.77802	1.60887	up_polyIC
Unknown	C183R155	UNKNOWN		0.423499	0.555079	4.16861e-10	1.66646	1.91626	1.81252	up_polyIC
Unknown	C007R095	UNKNOWN		0.431022	0.0208441	5.01223e-10	1.73161	3.04953	2.69688	up_polyIC
Unknown	C225R007	UNKNOWN		0.511077	0.389454	6.26705e-06	1.74419	2.36392	2.8956	up_polyIC
Unknown	C195R062	UNKNOWN		0.0428167	0.0638079	3.71341e-11	1.78009	2.55994	2.59853	up_polyIC
Unknown	C010R035	UNKNOWN		0.635375	0.539255	6.4158e-06	1.86396	2.31108	2.881	up_polyIC
Unknown	C256R011	UNKNOWN		0.216891	0.157936	2.88528e-08	1.87028	2.61902	3.48565	up_polyIC
Unknown	C020R062	UNKNOWN		0.00724236	0.0643317	8.19157e-10	1.90558	3.15411	3.11138	up_polyIC
Unknown	C214R160	UNKNOWN		0.152239	0.97181	0.00042574	1.92935	1.79936	1.80763	up_polyIC
Unknown	C123R153	UNKNOWN		0.134586	0.0189923	1.82371e-09	2.02145	4.59652	3.9711	up_polyIC
Unknown	C098R104	UNKNOWN		0.223699	0.158096	5.56231e-08	2.08487	3.70821	3.43651	up_polyIC
Unknown	C124R063	UNKNOWN		0.0581454	0.822623	0.00400049	2.1141	1.64813	2.10467	up_polyIC
Unknown	C169R088	UNKNOWN		0.511374	0.615147	8.71251e-06	2.27453	2.02016	3.11292	up_polyIC
Unknown	C257R027	UNKNOWN		0.158289	0.675715	7.27536e-07	2.32958	2.92805	2.24958	up_polyIC
Unknown	C057R096	UNKNOWN		0.00851555	0.0870376	2.93677e-11	2.33429	3.34025	4.49132	up_polyIC
Unknown	C133R137	UNKNOWN		0.0643632	0.863936	2.69754e-07	2.53483	2.96861	2.61529	up_polyIC
Unknown	C070R067	UNKNOWN		0.00113894	0.10994	9.68304e-10	2.54383	4.64362	4.95413	up_polyIC
Unknown	C074R150	UNKNOWN		0.00119495	0.517794	1.92843e-08	2.58476	3.46856	2.57652	up_polyIC
Unknown	C118R155	UNKNOWN		0.293822	0.59164	3.94436e-08	2.72509	3.48683	2.51474	up_polyIC
Unknown	C123R074	UNKNOWN		0.000185013	0.13291	6.32169e-09	2.74753	4.90945	6.94762	up_polyIC
Unknown	C063R145	UNKNOWN		0.025242	0.448257	6.41342e-10	2.77209	3.53633	4.29893	up_polyIC
Unknown	C107R007	UNKNOWN		0.00956566	0.0194657	1.36019e-09	2.89296	9.34564	10.4877	up_polyIC
Unknown	C071R084	UNKNOWN		0.0367775	0.0175746	7.06352e-12	2.92453	5.32765	9.27169	up_polyIC
Unknown	C180R124	UNKNOWN		0.871632	0.515747	0.000363244	3.00262	2.80179	1.58728	up_polyIC
Unknown	C048R068	UNKNOWN		0.0195506	0.151572	7.29002e-08	3.18622	8.16111	7.54438	up_polyIC
Unknown	C012R022	UNKNOWN		0.00724809	0.355042	8.47838e-07	3.31024	7.04246	6.34527	up_polyIC
Unknown	C031R147	UNKNOWN		0.538853	0.471035	0.0052096	3.41315	6.64731	1.8384	up_polyIC
Unknown	C158R085	UNKNOWN		0.0571551	0.0335496	3.73114e-14	3.49254	5.86482	7.87783	up_polyIC
Unknown	C040R080	UNKNOWN		0.00373005	0.0685979	1.39445e-08	3.64089	12.4647	8.58982	up_polyIC
Unknown	C035R128	UNKNOWN		0.26618	0.0782476	1.01966e-09	3.75376	6.47502	14.7355	up_polyIC
Unknown	C120R099	UNKNOWN		0.0389506	0.168715	5.42616e-11	3.99071	7.27531	8.6179	up_polyIC
Unknown	C064R015	UNKNOWN		0.0782623	0.155636	4.49269e-11	4.11015	6.12637	10.5991	up_polyIC
Unknown	C033R059	UNKNOWN		0.313969	0.127482	2.94916e-10	4.149	5.70268	12.8805	up_polyIC
Unknown	C153R164	UNKNOWN		0.0203858	0.0203456	1.11903e-10	4.35033	15.2096	21.8406	up_polyIC
Unknown	C069R002	UNKNOWN		0.0297327	0.0189952	1.75071e-15	4.87869	9.34068	12.8577	up_polyIC
Unknown	C244R027	UNKNOWN		0.160053	0.0734355	8.26755e-13	5.15129	11.1509	12.5153	up_polyIC
Unknown	C248R144	UNKNOWN		0.237707	0.0254846	1.25351e-13	11.2159	29.4342	73.8819	up_polyIC

## Sheet: MFX_polyIC_up_enrich
Category	Term	Count	%	PValue	Genes	List Total	Pop Hits	Pop Total	Fold Enrichment	Bonferroni	Benjamini	FDR
GOTERM_BP_FAT	GO:0009615~response to virus	7	8.86076	7.23399e-07	64135, 10561, 19106, 6772, 396656, 230073, 54123	57	25	4093	20.106	0.000382605	0.000382605	0.00104997
GOTERM_BP_FAT	GO:0019882~antigen processing and presentation	5	6.32911	5.06451e-05	24812, 14129, 24968, 213233, 21356	57	16	4093	22.4397	0.0264362	0.0133066	0.0734839
GOTERM_BP_FAT	GO:0048002~antigen processing and presentation of peptide antigen	4	5.06329	0.000272063	24812, 14129, 213233, 21356	57	10	4093	28.7228	0.134061	0.0468475	0.394162
GOTERM_BP_FAT	GO:0009617~response to bacterium	5	6.32911	0.00107452	24812, 6772, 14129, 83507, 445926	57	34	4093	10.5599	0.433754	0.132536	1.54834
GOTERM_BP_FAT	GO:0006955~immune response	7	8.86076	0.00135906	64135, 24812, 2633, 14129, 230073, 24968, 54123	57	91	4093	5.52362	0.512971	0.134014	1.9546
GOTERM_BP_FAT	GO:0006952~defense response	7	8.86076	0.00143868	64135, 14129, 230073, 4210, 21356, 445926, 3959	57	92	4093	5.46358	0.533085	0.119209	2.06799
GOTERM_BP_FAT	GO:0002474~antigen processing and presentation of peptide antigen via MHC class I	3	3.79747	0.00266276	14129, 213233, 21356	57	6	4093	35.9035	0.755973	0.182494	3.7961
GOTERM_BP_FAT	GO:0002478~antigen processing and presentation of exogenous peptide antigen	3	3.79747	0.00266276	24812, 14129, 21356	57	6	4093	35.9035	0.755973	0.182494	3.7961
GOTERM_BP_FAT	GO:0019884~antigen processing and presentation of exogenous antigen	3	3.79747	0.00622416	24812, 14129, 21356	57	9	4093	23.9357	0.963223	0.338244	8.66382
GOTERM_BP_FAT	GO:0051603~proteolysis involved in cellular protein catabolic process	10	12.6582	0.00633658	3162372, 24110, 85492, 510069, 24968, 515933, 55120, 29673, 7337, 22201	57	251	4093	2.86084	0.965359	0.311772	8.81367
GOTERM_BP_FAT	GO:0044257~cellular protein catabolic process	10	12.6582	0.00650182	3162372, 24110, 85492, 510069, 24968, 515933, 55120, 29673, 7337, 22201	57	252	4093	2.84948	0.968276	0.291829	9.03351
GOTERM_BP_FAT	GO:0030163~protein catabolic process	10	12.6582	0.00737882	3162372, 24110, 85492, 510069, 24968, 515933, 55120, 29673, 7337, 22201	57	257	4093	2.79405	0.980117	0.299646	10.1921
GOTERM_BP_FAT	GO:0009057~macromolecule catabolic process	11	13.9241	0.00832346	3162372, 24110, 85492, 510069, 24968, 515933, 55120, 29673, 445926, 7337, 22201	57	310	4093	2.54799	0.987984	0.308202	11.4247
GOTERM_BP_FAT	GO:0002697~regulation of immune effector process	3	3.79747	0.0172243	24812, 14129, 230073	57	15	4093	14.3614	0.999898	0.506881	22.2896
GOTERM_BP_FAT	GO:0044265~cellular macromolecule catabolic process	10	12.6582	0.0173576	3162372, 24110, 85492, 510069, 24968, 515933, 55120, 29673, 7337, 22201	57	295	4093	2.43414	0.999905	0.483989	22.4424
GOTERM_BP_FAT	GO:0006508~proteolysis	11	13.9241	0.0176134	3162372, 24110, 85492, 527590, 510069, 24968, 515933, 55120, 29673, 7337, 22201	57	347	4093	2.2763	0.999917	0.465649	22.735
GOTERM_BP_FAT	GO:0002483~antigen processing and presentation of endogenous peptide antigen	2	2.53165	0.0271799	213233, 21356	57	2	4093	71.807	1	0.597908	32.9656
GOTERM_BP_FAT	GO:0019885~antigen processing and presentation of endogenous peptide antigen via MHC class I	2	2.53165	0.0271799	213233, 21356	57	2	4093	71.807	1	0.597908	32.9656
GOTERM_BP_FAT	GO:0042590~antigen processing and presentation of exogenous peptide antigen via MHC class I	2	2.53165	0.0271799	14129, 21356	57	2	4093	71.807	1	0.597908	32.9656
GOTERM_BP_FAT	GO:0019883~antigen processing and presentation of endogenous antigen	2	2.53165	0.0404964	213233, 21356	57	3	4093	47.8713	1	0.723731	45.1199
GOTERM_BP_FAT	GO:0019941~modification-dependent protein catabolic process	8	10.1266	0.045092	3162372, 24110, 24968, 515933, 55120, 29673, 7337, 22201	57	242	4093	2.37379	1	0.742313	48.814
GOTERM_BP_FAT	GO:0043632~modification-dependent macromolecule catabolic process	8	10.1266	0.045092	3162372, 24110, 24968, 515933, 55120, 29673, 7337, 22201	57	242	4093	2.37379	1	0.742313	48.814
GOTERM_BP_FAT	GO:0045087~innate immune response	3	3.79747	0.0518815	64135, 14129, 230073	57	27	4093	7.97856	1	0.773114	53.85
GOTERM_BP_FAT	GO:0045408~regulation of interleukin-6 biosynthetic process	2	2.53165	0.0665946	396185, 12608	57	5	4093	28.7228	1	0.838431	63.2223
GOTERM_BP_FAT	GO:0001817~regulation of cytokine production	3	3.79747	0.0741176	396185, 230073, 12608	57	33	4093	6.52791	1	0.856277	67.2981
GOTERM_BP_FAT	GO:0006917~induction of apoptosis	4	5.06329	0.0746548	396185, 6772, 14129, 12608	57	72	4093	3.98928	1	0.845204	67.5724
GOTERM_BP_FAT	GO:0012502~induction of programmed cell death	4	5.06329	0.0771252	396185, 6772, 14129, 12608	57	73	4093	3.93463	1	0.842136	68.8066
GOTERM_BP_FAT	GO:0002821~positive regulation of adaptive immune response	2	2.53165	0.079381	24812, 14129	57	6	4093	23.9357	1	0.838467	69.8951
GOTERM_BP_FAT	GO:0002824~positive regulation of adaptive immune response based on somatic recombination of immune receptors built from immunoglobulin superfamily domains	2	2.53165	0.079381	24812, 14129	57	6	4093	23.9357	1	0.838467	69.8951
GOTERM_BP_FAT	GO:0048568~embryonic organ development	3	3.79747	0.0903429	396185, 12608, 30332	57	37	4093	5.82219	1	0.865149	74.6995
GOTERM_BP_FAT	GO:0042127~regulation of cell proliferation	6	7.59494	0.0910255	2444, 24936, 19106, 6772, 23515, 297508	57	176	4093	2.44797	1	0.856555	74.9737
GOTERM_BP_FAT	GO:0002706~regulation of lymphocyte mediated immunity	2	2.53165	0.0919953	24812, 14129	57	7	4093	20.5163	1	0.849049	75.3585
GOTERM_BP_FAT	GO:0002819~regulation of adaptive immune response	2	2.53165	0.0919953	24812, 14129	57	7	4093	20.5163	1	0.849049	75.3585
GOTERM_BP_FAT	GO:0002705~positive regulation of leukocyte mediated immunity	2	2.53165	0.0919953	24812, 14129	57	7	4093	20.5163	1	0.849049	75.3585
GOTERM_BP_FAT	GO:0002822~regulation of adaptive immune response based on somatic recombination of immune receptors built from immunoglobulin superfamily domains	2	2.53165	0.0919953	24812, 14129	57	7	4093	20.5163	1	0.849049	75.3585
GOTERM_BP_FAT	GO:0002708~positive regulation of lymphocyte mediated immunity	2	2.53165	0.0919953	24812, 14129	57	7	4093	20.5163	1	0.849049	75.3585
GOTERM_MF_FAT	GO:0008270~zinc ion binding	24	30.3797	0.000143236	64135, 84556, 196403, 243771, 64761, 151636, 55072, 7706, 23515, 57674, 515933, 98999, 94092, 23650, 10906, 303350, 3162372, 527590, 79263, 230073, 4210, 55120, 85441, 30332	65	645	3859	2.20909	0.0181684	0.0181684	0.166218
GOTERM_MF_FAT	GO:0016763~transferase activity, transferring pentosyl groups	5	6.32911	0.000333284	83666, 243771, 64761, 54625, 297508	65	21	3859	14.1355	0.04177	0.0211078	0.38637
GOTERM_MF_FAT	GO:0003950~NAD+ ADP-ribosyltransferase activity	4	5.06329	0.000653023	83666, 243771, 64761, 54625	65	11	3859	21.5888	0.080214	0.0274866	0.755755
GOTERM_MF_FAT	GO:0004298~threonine-type endopeptidase activity	4	5.06329	0.00171728	85492, 510069, 24968, 29673	65	15	3859	15.8318	0.197482	0.0535151	1.97626
GOTERM_MF_FAT	GO:0070003~threonine-type peptidase activity	4	5.06329	0.00171728	85492, 510069, 24968, 29673	65	15	3859	15.8318	0.197482	0.0535151	1.97626
GOTERM_MF_FAT	GO:0032555~purine ribonucleotide binding	22	27.8481	0.00304356	74558, 64135, 2444, 24812, 58054, 2633, 19106, 25270, 12750, 395232, 100042856, 23515, 26278, 512350, 22201, 303350, 3162372, 54963, 230073, 1633, 85441, 17454	65	697	3859	1.87392	0.323058	0.075067	3.47805
GOTERM_MF_FAT	GO:0032553~ribonucleotide binding	22	27.8481	0.00304356	74558, 64135, 2444, 24812, 58054, 2633, 19106, 25270, 12750, 395232, 100042856, 23515, 26278, 512350, 22201, 303350, 3162372, 54963, 230073, 1633, 85441, 17454	65	697	3859	1.87392	0.323058	0.075067	3.47805
GOTERM_MF_FAT	GO:0046914~transition metal ion binding	24	30.3797	0.00355504	64135, 84556, 196403, 243771, 64761, 151636, 55072, 7706, 23515, 57674, 515933, 98999, 94092, 23650, 10906, 303350, 3162372, 527590, 79263, 230073, 4210, 55120, 85441, 30332	65	804	3859	1.77222	0.366095	0.0731615	4.05158
GOTERM_MF_FAT	GO:0017076~purine nucleotide binding	22	27.8481	0.00529483	74558, 64135, 2444, 24812, 58054, 2633, 19106, 25270, 12750, 395232, 100042856, 23515, 26278, 512350, 22201, 303350, 3162372, 54963, 230073, 1633, 85441, 17454	65	729	3859	1.79166	0.49315	0.0925139	5.97919
GOTERM_MF_FAT	GO:0005524~ATP binding	17	21.519	0.0125804	64135, 2444, 24812, 58054, 19106, 25270, 395232, 12750, 23515, 26278, 22201, 3162372, 54963, 230073, 1633, 85441, 17454	65	539	3859	1.8725	0.802201	0.183365	13.6729
GOTERM_MF_FAT	GO:0032559~adenyl ribonucleotide binding	17	21.519	0.0139238	64135, 2444, 24812, 58054, 19106, 25270, 395232, 12750, 23515, 26278, 22201, 3162372, 54963, 230073, 1633, 85441, 17454	65	545	3859	1.85188	0.833835	0.180794	15.0271
GOTERM_MF_FAT	GO:0004386~helicase activity	5	6.32911	0.0149457	64135, 395232, 230073, 85441, 17454	65	58	3859	5.11804	0.854486	0.175311	16.0441
GOTERM_MF_FAT	GO:0046872~metal ion binding	29	36.7089	0.016592	64135, 196403, 84556, 243771, 151636, 6772, 7706, 396921, 23515, 57674, 396655, 94092, 23650, 303350, 527590, 79263, 4210, 85441, 11544, 64761, 55072, 515933, 98999, 10906, 3162372, 230073, 1633, 55120, 30332	65	1178	3859	1.46155	0.882532	0.17691	17.6593
GOTERM_MF_FAT	GO:0043169~cation binding	29	36.7089	0.0182074	64135, 196403, 84556, 243771, 151636, 6772, 7706, 396921, 23515, 57674, 396655, 94092, 23650, 303350, 527590, 79263, 4210, 85441, 11544, 64761, 55072, 515933, 98999, 10906, 3162372, 230073, 1633, 55120, 30332	65	1186	3859	1.45169	0.904823	0.177989	19.2165
GOTERM_MF_FAT	GO:0043167~ion binding	29	36.7089	0.0218265	64135, 196403, 84556, 243771, 151636, 6772, 7706, 396921, 23515, 57674, 396655, 94092, 23650, 303350, 527590, 79263, 4210, 85441, 11544, 64761, 55072, 515933, 98999, 10906, 3162372, 230073, 1633, 55120, 30332	65	1202	3859	1.43237	0.940675	0.195301	22.6079
GOTERM_MF_FAT	GO:0030554~adenyl nucleotide binding	17	21.519	0.0231269	64135, 2444, 24812, 58054, 19106, 25270, 395232, 12750, 23515, 26278, 22201, 3162372, 54963, 230073, 1633, 85441, 17454	65	577	3859	1.74918	0.949964	0.192595	23.7944
GOTERM_MF_FAT	GO:0003700~transcription factor activity	9	11.3924	0.0249373	396185, 6772, 7706, 396656, 396655, 12608, 98999, 23650, 54123	65	216	3859	2.47372	0.960539	0.193859	25.4184
GOTERM_MF_FAT	GO:0001883~purine nucleoside binding	17	21.519	0.025283	64135, 2444, 24812, 58054, 19106, 25270, 395232, 12750, 23515, 26278, 22201, 3162372, 54963, 230073, 1633, 85441, 17454	65	583	3859	1.73118	0.96229	0.185243	25.725
GOTERM_MF_FAT	GO:0001882~nucleoside binding	17	21.519	0.0268041	64135, 2444, 24812, 58054, 19106, 25270, 395232, 12750, 23515, 26278, 22201, 3162372, 54963, 230073, 1633, 85441, 17454	65	587	3859	1.71938	0.969123	0.185005	27.06
GOTERM_MF_FAT	GO:0000166~nucleotide binding	23	29.1139	0.0282759	74558, 64135, 2444, 24812, 58054, 2633, 19106, 25270, 12750, 395232, 100042856, 23515, 57674, 26278, 512350, 22201, 303350, 3162372, 54963, 230073, 1633, 85441, 17454	65	899	3859	1.5189	0.974561	0.184514	28.3308
GOTERM_MF_FAT	GO:0004175~endopeptidase activity	5	6.32911	0.0425756	85492, 527590, 510069, 24968, 29673	65	80	3859	3.71058	0.996186	0.25406	39.6662
GOTERM_MF_FAT	GO:0070011~peptidase activity, acting on L-amino acid peptides	6	7.59494	0.0809431	24110, 85492, 527590, 510069, 24968, 29673	65	140	3859	2.5444	0.99998	0.417372	62.4782
GOTERM_MF_FAT	GO:0003705~RNA polymerase II transcription factor activity, enhancer binding	2	2.53165	0.0955314	396185, 12608	65	6	3859	19.7897	0.999997	0.457739	68.841
GOTERM_CC_FAT	GO:0005839~proteasome core complex	4	5.06329	0.000511467	85492, 510069, 24968, 29673	41	15	3638	23.6618	0.0518155	0.0518155	0.570398
GOTERM_CC_FAT	GO:0000502~proteasome complex	5	6.32911	0.00146645	85492, 510069, 24968, 29673, 7337	41	46	3638	9.64475	0.141547	0.0734724	1.62749

## Sheet: FX_polyIC_down_enrich
Category	Term	Count	%	PValue	Genes	List Total	Pop Hits	Pop Total	Fold Enrichment	Bonferroni	Benjamini	FDR
GOTERM_MF_FAT	GO:0008289~lipid binding	3	21.4286	0.0280899	30314, 428767, 280843	10	116	3859	9.98017	0.82907	0.82907	24.9883
