# Supplementary material for: Infectious hematopoietic necrosis virus (IHNV) persistence in Sockeye Salmon: influence on brain transcriptome and subsequent response to the viral mimic poly(I:C)
Source: BMC Genomics. 2015 Aug 26;16(1):634. doi: 10.1186/s12864-015-1759-y (PMC4549833; doi:10.1186/s12864-015-1759-y)
Supplement: Additional file 5: Table S4. — Fold change (FC ≤ 1.5) list and GO enrichment analysis of probes affected by interaction of IHNV status and poly(I:C)-injection. [file 12864_2015_1759_MOESM5_ESM.xlsx]

## Sheet: cluster1 out of 4-18
Spot ID	Description	Abbreviation	p-value(IHNV status)	p-value(IHNV status-polyIC)	p-value(polyIC)	Fold change([polyIC-naive] vs [control-naive])	Fold change([polyIC-survivor] vs [control-survivor])	Fold change([polyIC-z_carrier] vs [control-z_carrier])	Fold change([control-z_carrier] vs [control-naive])	Fold change([control-survivor] vs [control-naive])	Fold change([control-z_carrier] vs [control-survivor])	Fold change([polyIC-survivor] vs [polyIC-naive])	Fold change([polyIC-z_carrier] vs [polyIC-naive])	Fold change([polyIC-z_carrier] vs [polyIC-survivor])	GeneId	UniGene
C118R007	29112 cd00273, Chemokine_CXC, Chemokine_CXC: 1 of 4 subgroup designations based on the arrangement of the two N-terminal cysteine residues; includes a number of secreted growth factors and interferons involved in mitogenic, chemotactic, and inflammato...		0.00719831	0.0082618	1.79774e-10	3.7	16.9	17.7	1.3	-1.3	1.7	3.6	6.3	1.7
C111R108	Deoxycytidine kinase	DCK	0.0204625	0.00849357	4.49721e-10	2.1	4.8	5.9	-1.1	-1	-1.1	2.3	2.6	1.1	1633	Hs.709
C240R073	NF-kappa-B inhibitor zeta	NFKBIZ	0.000551239	0.00602243	1.03001e-08	1.6	3.5	3.1	1.4	-1.1	1.5	2.1	2.8	1.4	282713	Bt.8227
C259R043	Nicotinamide phosphoribosyltransferase	NAMPT	0.000448502	0.00539553	7.93705e-15	3.8	7.7	11.9	1.2	1	1.2	2.1	3.8	1.8	59027	Mm.202727
C208R073	N-myc-interactor	NMI	0.0420278	0.00708777	5.07416e-11	2.3	5.8	6	-1	-1.2	1.1	2.1	2.5	1.2	9111	Hs.54483
C154R028	Peroxisomal proliferator-activated receptor A-interacting complex 285 kDa protein	PRIC285 or HELZ2	0.653926	0.000902419	7.83212e-08	1.3	4.1	5.3	-1.7	-1.7	1	1.9	2.4	1.3	85441	Hs.517180
C188R147	Peroxisomal proliferator-activated receptor A-interacting complex 285 kDa protein	PRIC285 or HELZ2	0.000980859	0.00427478	3.28177e-13	2.7	6.5	5.1	1.3	-1	1.3	2.3	2.4	1	85441	Hs.517180
C156R080	Probable ATP-dependent RNA helicase DHX58	DHX58	0.0133099	0.000995517	1.54299e-13	3.6	12.4	15.3	-1.3	-1.1	-1.1	3.1	3.3	1.1	79132	Hs.55918
C016R114	Probable E3 ubiquitin-protein ligase HERC4	HERC4	0.000326688	0.00199282	1.25414e-15	5.2	12.3	23.8	1.2	1	1.2	2.4	5.4	2.2	26091	Hs.51891
C055R004	Probable E3 ubiquitin-protein ligase HERC4	HERC4	0.000133565	0.00179889	5.47277e-16	5.9	12.8	30.5	1.2	1.1	1.1	2.4	6.2	2.6	26091	Hs.51891
C098R162	Probable E3 ubiquitin-protein ligase HERC4	HERC4	0.000801652	0.00593767	2.54206e-14	5.6	12.2	28.3	1.1	1.2	-1	2.6	5.8	2.3	26091	Hs.51891
C231R096	Probable E3 ubiquitin-protein ligase HERC4	HERC4	0.000334173	0.000165832	1.90574e-15	5.4	13.8	53.5	-1.1	1	-1.1	2.6	9.2	3.6	26091	Hs.51891
C139R153	RNA-binding motif, single-stranded-interacting protein 2	RBMS2	0.123141	0.00857968	8.44894e-11	2.1	4.8	4	-1.1	-1.2	1.1	1.9	1.8	-1.1	5939	Hs.645521; Hs.683360
C173R120	Sterile alpha motif domain-containing protein 9	SAMD9	0.0192321	0.00118908	2.33934e-12	2.2	5.5	5.5	1	-1.4	1.4	1.8	2.6	1.4	54809	Hs.65641
C052R038	UNKNOWN		0.00695923	0.00242146	1.03388e-06	1.2	2.2	4.8	-1.2	1.1	-1.3	2.1	3.3	1.6
C084R019	UNKNOWN		8.90939e-06	0.000122235	1.42762e-08	1.2	3.2	4	-1.1	1.2	-1.4	3.3	3	-1.1
C147R129	UNKNOWN		0.0233702	0.00363602	3.51748e-14	3.8	10.8	7.8	1	-1.1	1.2	2.5	2.1	-1.2
C182R013	UNKNOWN		9.71988e-05	0.00108036	4.07288e-14	3.4	8.2	14.8	1.2	1.1	1.1	2.6	5.3	2.1

## Sheet: cluster2 out of 4-45
Spot ID	Description	Abbreviation	p-value(IHNV status)	p-value(IHNV status-polyIC)	p-value(polyIC)	Fold change([polyIC-naive] vs [control-naive])	Fold change([polyIC-survivor] vs [control-survivor])	Fold change([polyIC-z_carrier] vs [control-z_carrier])	Fold change([control-z_carrier] vs [control-naive])	Fold change([control-survivor] vs [control-naive])	Fold change([control-z_carrier] vs [control-survivor])	Fold change([polyIC-survivor] vs [polyIC-naive])	Fold change([polyIC-z_carrier] vs [polyIC-naive])	Fold change([polyIC-z_carrier] vs [polyIC-survivor])	GeneId	UniGene
C066R015	109791 pfam00748, Calpain_inhib, Calpain inhibitor. This region is found multiple times in calpain inhibitor proteins.		0.000187947	0.000555218	0.00196321	-1	-1.6	-1	1.2	1.6	-1.4	1	1.2	1.2
C221R170	40S ribosomal protein S12	RPS12	0.000373875	0.00408661	0.0198543	-1.1	1.1	-1.4	-1.1	-1	-1.1	1.2	-1.4	-1.7	326582	Bt.11675
C213R155	60S ribosomal protein L17	RPL17	0.00352776	0.00557269	0.420327	1	1.2	-1.3	-1.1	-1.1	1	1	-1.5	-1.5	319195	Mm.276337
C091R120	Acidic fibroblast growth factor intracellular-binding protein	FIBP	0.0186952	0.00577721	0.764616	1.2	1.3	-1.6	1.3	1.2	1.1	1.3	-1.4	-1.8	58249	Mm.329656
C060R097	Anosmin-1 precursor	KAL1	0.264267	0.00284913	0.00200097	-1	-1	-2.1	1.3	-1.2	1.5	-1.1	-1.6	-1.4	396395	Gga.796
C207R105	Bifunctional 3'-phosphoadenosine 5'-phosphosulfate synthetase 2	PAPSS2	0.624692	0.00677487	0.808825	1.3	1.2	-1.6	1.3	1	1.3	-1	-1.6	-1.5	9060	Hs.524491
C044R157	Carbohydrate sulfotransferase 12	CHST12	0.669313	0.00951386	0.248369	-1.2	-1.5	1.3	-1.4	1.1	-1.5	-1.2	1.1	1.3	496355	Xl.3990
C196R033	Collagen alpha-3(IX) chain precursor	COL9A3	0.0299369	0.00759522	0.148207	-1.2	1.3	-1.7	-1.2	-1.4	1.2	1.1	-1.7	-1.9		Gga.3459
C093R036	Elongation factor 1-gamma	EEF1G	0.868993	0.00461025	0.0116721	1	-1.6	-1.1	1	1.2	-1.2	-1.3	-1.1	1.2		Dr.75657
C074R018	Epidermal retinal dehydrogenase 2	RDHE2	0.0888418	0.000855964	0.324725	1.1	-1.5	1.2	-1.2	1.1	-1.3	-1.5	-1.1	1.4	242285	Mm.98096
C216R170	Eukaryotic translation initiation factor 3 subunit E-interacting protein	EIF3EIP	0.00301822	0.0070984	0.819044	-1.1	1.6	-1.3	-1.5	-1.9	1.2	1	-1.8	-1.8	406402; 791874	Dr.76913
C090R027	Exonuclease 1	EXO1	0.0780061	0.0089705	0.614494	1.5	-1.1	-1.2	1.1	1.1	1.1	-1.5	-1.6	-1.1	406778	Dr.118843; Dr.17858
C022R109	Fibulin-7 precursor	FBLN7	0.000452021	0.000423714	0.00357853	-1	1.1	-1.6	1	1	-1	1.1	-1.6	-1.7	129804	Hs.437696
C112R007	Gametogenetin-binding protein 2	GGNBP2	0.00314571	0.00323101	0.00698149	1.1	-1.2	-1.6	1.1	1.3	-1.2	-1	-1.6	-1.5	425053	Gga.19170
C075R075	Gamma-aminobutyric acid receptor-associated protein-like 2	GABARAPL2	0.260481	0.0034933	0.2649	-1	-1.6	1.2	-1.1	1.1	-1.2	-1.4	1.2	1.6	282531	Bt.41007
C101R037	G-protein coupled receptor 54	GPR54	0.0595656	0.00768593	0.67749	1.2	1.2	-1.6	1.7	1.1	1.6	1.1	-1.1	-1.2
C226R019	Interleukin-9 receptor precursor	IL9R	0.623634	0.00788394	0.515805	1.1	1.4	-1.8	1.3	-1.1	1.4	1.2	-1.5	-1.8	3581	Hs.406228
C035R152	Keratin-associated protein 4-4	KRTAP4-4	0.186108	0.00345514	0.0336257	-1	1.1	-1.6	1.2	1	1.2	1.1	-1.4	-1.5	84616	Hs.307022
C218R097	Liprin-beta-1	PPFIBP1	0.0564331	0.00542639	0.295987	-1.3	1.3	-1.2	-1	-1.1	1	1.6	1.1	-1.5	8496	Hs.172445
C243R003	L-xylulose reductase	DCXR	0.0380675	0.00320868	0.0340325	-1.2	1.2	-1.6	-1.1	-1.2	1.1	1.2	-1.4	-1.7	171408	Rn.177518
C060R116	Mitochondrial import receptor subunit TOM40 homolog	TOMM40	0.0434671	0.000484468	0.700498	1.3	-1.3	1	1	1.1	-1.1	-1.5	-1.2	1.2	394730	Str.6655
C201R163	Mortality factor 4-like protein 1	MORF4L1	0.148536	0.00344803	0.0974787	-1.4	1.2	-1.3	-1.2	-1.2	1.1	1.4	-1.2	-1.6	300891	Rn.156201
C266R131	Myeloid differentiation primary response protein MyD88	MYD88	0.423624	0.00243469	0.0322682	1.5	1.9	-1.4	1.6	1	1.6	1.3	-1.3	-1.7	17874	Mm.213003
C028R148	Neuroligin-4, X-linked precursor	NLGN4X	0.158169	0.00902047	0.120772	1.1	1	-1.6	1.4	1.2	1.2	1.1	-1.3	-1.4	57502	Hs.21107
C100R114	PIH1 domain-containing protein 1	PIH1D1	0.131155	0.00582479	0.056	1.1	1	-1.5	1.5	1.1	1.4	-1	-1.1	-1.1		Dr.83425
C099R169	Pleckstrin homology domain-containing family M member 3		0.176404	0.00673081	0.225604	-1.2	1.3	-1.5	-1.1	-1.4	1.2	1.2	-1.4	-1.7		Hs.654645; Hs.679895
C008R087	Programmed cell death protein 5	PDCD5	0.159255	0.00343975	0.110108	1.2	-1	-1.5	1.2	-1	1.2	-1.2	-1.5	-1.2	100042424; 100046198; 56330	Mm.371609; Mm.440265
C097R113	Selenoprotein H	SELH	0.261556	0.00472268	0.0384526	1.1	-1.5	-1.2	1.3	1.2	1	-1.4	-1.1	1.3	72657	Mm.259293
C191R152	Single-stranded DNA-binding protein, mitochondrial precursor	SSBP1	0.477488	0.0034978	0.00491133	-1.1	1.1	-1.6	1.1	-1.1	1.2	1.1	-1.3	-1.4	6742	Hs.490394
C142R103	Solute carrier family 35 member F2	SLC35F2	0.831841	0.0088355	0.0186126	1.2	1.7	-1.1	1.1	-1.2	1.3	1.2	-1.2	-1.5	54733	Hs.524014
C029R015	Transmembrane 9 superfamily member 2 precursor	TM9SF2	0.480022	0.00147412	0.755895	1.4	1	-1.5	1.3	1.1	1.1	-1.2	-1.6	-1.3
C210R165	Tyrosine-protein kinase Lyn	LYN	0.460439	0.00469004	0.108696	-1.3	1.3	-1.4	-1	-1.2	1.2	1.3	-1.2	-1.5	81515	Rn.4338
C017R091	Ubiquitin	UBA52	0.747337	0.00878665	0.104188	-1.6	1.1	-1.1	-1.3	-1.5	1.1	1.3	1.1	-1.1		Cfa.24507; Cfa.3552
C164R069	Ubiquitin-conjugating enzyme E2 L3	UBE2L3	0.0480933	0.00513424	0.106632	1.1	1.1	-1.6	1.1	-1.1	1.2	-1.1	-1.6	-1.5	7332	Hs.108104; Hs.603229; Hs.693707
C111R114	Uncharacterized protein C61.03	SPCC61.03	0.0538915	0.00859569	0.0371969	-1.4	1.2	-1.4	-1.3	-1.4	1.1	1.2	-1.3	-1.5	2539500
C018R148	UNKNOWN		0.000369658	0.00461257	0.265498	-1.1	1.5	-1.1	1.4	1.1	1.3	1.7	1.3	-1.3
C056R042	UNKNOWN		0.0297415	0.00901924	0.00474515	1.1	-1	1.5	-1	1	-1	-1.1	1.4	1.5
C073R025	UNKNOWN		0.559693	0.000402296	0.208248	1.2	1.1	-1.6	1.3	-1	1.4	-1.1	-1.4	-1.3
C080R170	UNKNOWN		0.00506095	0.000762965	0.369916	-1	1.2	-1.4	-1.1	-1.2	1.1	1	-1.5	-1.5
C157R158	UNKNOWN		0.102343	0.00168027	0.211939	-1	1.3	-1.7	1.1	-1.4	1.6	-1	-1.5	-1.4
C174R161	UNKNOWN		0.847197	0.000600336	0.00264193	-1.1	1.5	1.2	-1.2	-1.2	1.1	1.3	1.1	-1.2
C179R082	UNKNOWN		0.0086829	0.00324232	0.650845	1.1	1.2	-1.5	-1	-1.1	1.1	-1	-1.7	-1.6
C183R063	UNKNOWN		0.0065392	0.00931676	0.0771811	-1.2	1.3	1.3	-1.3	-1.6	1.2	-1	1.1	1.1
C192R008	UNKNOWN		0.245627	0.0088009	0.272865	1.3	-1.2	-1.4	1.5	1.4	1.1	-1.1	-1.2	-1
C192R112	UNKNOWN		0.115781	0.00419023	0.349076	1.4	1.1	-1.3	1.1	1.1	1.1	-1.2	-1.6	-1.3

## Sheet: cluster3 out of 4-41
Spot ID	Description	Abbreviation	p-value(IHNV status)	p-value(IHNV status-polyIC)	p-value(polyIC)	Fold change([polyIC-naive] vs [control-naive])	Fold change([polyIC-survivor] vs [control-survivor])	Fold change([polyIC-z_carrier] vs [control-z_carrier])	Fold change([control-z_carrier] vs [control-naive])	Fold change([control-survivor] vs [control-naive])	Fold change([control-z_carrier] vs [control-survivor])	Fold change([polyIC-survivor] vs [polyIC-naive])	Fold change([polyIC-z_carrier] vs [polyIC-naive])	Fold change([polyIC-z_carrier] vs [polyIC-survivor])	GeneId	UniGene
C137R048	Ankyrin repeat-rich membrane spanning protein	ARMS	0.685916	0.00644857	0.0114984	1.1	-1.2	-1.7	1.3	1.1	1.1	-1.2	-1.5	-1.2	335881	Dr.5866
C084R124	Apolipoprotein Eb precursor	APOEB	8.74879e-06	0.00766983	8.70152e-10	-2.3	-4.7	-2.2	2	2.7	-1.4	1.3	2	1.6	30314	Dr.121596; Dr.23502
C222R001	Apoptosis regulatory protein Siva	SIVA1	0.00249273	0.00159761	0.0861374	1.2	1	-1.8	1.2	1.3	-1	1.1	-1.7	-1.9	10572	Hs.112058
C073R065	Beta-galactoside-binding lectin		0.604511	0.00453435	6.96829e-05	-1.2	-2.2	-1.3	1.2	1.4	-1.2	-1.3	1.1	1.4
C045R050	Beta-galactoside-binding lectin		0.371831	0.00380436	0.00328099	-1.1	-2	-1.1	1	1.5	-1.5	-1.2	1.1	1.3
C227R008	Beta-type platelet-derived growth factor receptor precursor	PDGFRB	0.00763217	0.00598436	0.000617861	1	-1.2	-2.2	1.1	1.3	-1.1	1	-1.9	-2
C112R105	Cell division protein kinase 4	CDK4	0.0577817	0.00645021	0.0181509	1.1	-1.1	-1.9	1.1	1	1.1	-1.3	-2	-1.5	379406	Xl.46102
C103R108	Coiled-coil domain-containing protein 51	CCDC51	0.799508	0.00250871	0.0167271	1.2	-1.2	-2	1.6	1.2	1.3	-1.1	-1.6	-1.4	79714	Hs.187657
C252R006	DNA ligase 1	LIG1	0.000692813	0.00465507	0.154814	1.2	-1.1	-1.5	-1	-1.1	1.1	-1.5	-1.8	-1.2	397978	Xl.78
C027R097	Ependymin precursor	EPD	2.92745e-06	0.00217519	1.11306e-05	-1.2	-2.8	-1.7	2.1	3	-1.4	1.3	1.5	1.2
C005R058	Ependymin precursor	EPD	3.772e-05	0.00745924	5.77388e-06	-1.3	-3	-2	2.3	2.9	-1.3	1.2	1.5	1.2
C006R027	Epididymal secretory protein E1 precursor	NPC2	0.00158671	0.00441652	9.39408e-06	-1.2	-1.8	-1.2	1.2	1.5	-1.2	1	1.3	1.2	282673; 799702	Dr.118973; Dr.4376
C022R169	Eukaryotic translation initiation factor 3 subunit E-interacting protein	EIF3EIP	0.00187319	0.000642405	8.52018e-07	-1.1	-1.1	-1.6	1.1	1.1	1	1.1	-1.3	-1.4	406402; 791874	Dr.76913
C187R116	Eukaryotic translation initiation factor 4 gamma 2	EIF4G2	0.00542933	0.00494877	0.000176593	1	-1.5	-1.6	-1.1	1.2	-1.3	-1.3	-1.7	-1.3	1982	Hs.183684
C162R117	Gamma-glutamyl hydrolase precursor	GGH	0.387162	0.00636465	0.134518	1.2	-1.6	-1.1	1.3	1.6	-1.2	-1.2	-1	1.2	8836	Hs.78619
C261R045	GTP-binding protein 10	GTPBP10	0.0661033	0.00454896	6.32757e-05	-1.2	-1.1	-2.7	1.1	-1.1	1.2	1	-2	-2	436727	Dr.83150
C093R066	Guanine nucleotide-binding protein G(I)/G(S)/G(T) subunit beta-2	GNB2	0.0560345	0.000347859	0.016961	1.1	1	-1.8	1.2	1	1.1	-1	-1.7	-1.6	2783	Hs.185172
C122R061	Histone H1.0-B	H1F0-B	0.00274179	0.00544962	0.00429909	1.1	-1.3	-1.5	-1	1.2	-1.2	-1.2	-1.7	-1.4
C071R015	Kunitz-type protease inhibitor 2 precursor	SPINT2	0.000893625	0.00674245	2.20133e-05	-1.1	-1.9	-1.5	1.6	1.7	-1	-1	1.3	1.3	20733	Mm.295230
C099R165	Microtubule-associated proteins 1A/1B light chain 3B precursor	MAP1LC3B	0.0880974	2.78033e-06	0.126128	1.1	1.4	-2.2	1.3	-1.1	1.5	1.1	-1.9	-2.1	81631	Hs.356061
C105R159	N-acetyltransferase NAT13	NAT13	0.275559	0.00987454	0.0105401	1.1	-1.5	-1.5	1.1	1.3	-1.2	-1.3	-1.6	-1.2	445229	Dr.76212
C171R048	Nuclease-sensitive element-binding protein 1	YBX1	0.0201064	0.00763228	0.0558963	-1.1	1.9	-21.7	-1.2	-2.1	1.8	-1	-23.4	-22.4		Gga.4145
C092R029	Nucleolar GTP-binding protein 2	GNL2	0.434981	0.00123755	0.0238315	1.2	-1.3	-1.6	1.4	1.2	1.2	-1.4	-1.5	-1	29889	Hs.75528
C087R150	Orphan sodium- and chloride-dependent neurotransmitter transporter NTT73	SLC6A15	0.970748	0.00237785	5.41596e-06	-1	-1.5	-2	1.4	1.2	1.2	-1.2	-1.4	-1.2	55117	Hs.44424
C078R142	Polycomb group RING finger protein 5	PCGF5	0.00484117	0.00786319	0.511915	1.5	-1.5	1.3	1.6	2.3	-1.5	1	1.4	1.4	100048247	Mm.259180; Mm.381165; Mm.436891
C181R022	Prostaglandin E synthase 3	PTGES3	0.00265714	0.00727696	0.00581157	1	-1.1	-2.2	-1	1.1	-1.1	-1	-2.3	-2.2	10728	Hs.50425
C262R050	Protein S100-A1	S100A1	0.00389646	0.00705822	0.00133151	1.1	-1.4	-1.5	1.3	1.5	-1.2	1	-1.2	-1.3	295214	Rn.11091
C125R057	Solute carrier organic anion transporter family member 1B2	SLCO1B2	0.212028	0.00199158	5.76468e-08	-1.3	-2.8	-2.4	1.1	1.3	-1.2	-1.6	-1.7	-1.1	28253	Mm.272223
C086R063	Splicing factor, arginine/serine-rich 9	SFRS9	0.157438	0.00983183	0.0433636	1.2	-1.6	-1.4	1.4	1.7	-1.2	-1.1	-1.2	-1	288701	Rn.136718
C023R112	Tetraspanin-8	TSPAN8	0.000514038	0.00365533	0.232124	1.3	-1.3	-1.4	1.7	1.9	-1.1	1.1	-1.2	-1.3
C101R159	Transmembrane emp24 domain-containing protein 2 precursor	TMED2	0.0259411	0.00529711	4.1119e-05	-1	-1.2	-1.6	1	-1	1	-1.2	-1.5	-1.2	65165	Rn.1022
C156R083	UNKNOWN		0.00048029	0.000254647	0.00987202	1.2	-1.1	-2.3	1	1	1	-1.3	-2.8	-2.2
C140R083	UNKNOWN		0.0195268	0.00241558	3.81481e-05	-1.1	-2.2	-1.6	1.1	1.1	1	-1.9	-1.3	1.4
C117R015	UNKNOWN		0.249322	0.000260057	0.0368851	1.1	1.2	-2.1	1.3	1	1.3	1.1	-1.8	-1.9
C109R062	UNKNOWN		0.117264	0.00757396	0.0242272	-1.2	1.1	-1.6	-1	-1.1	1.1	1.2	-1.3	-1.6
C099R122	UNKNOWN		0.308812	0.00912407	0.0752903	1.2	-1.2	-1.6	1.2	1.2	1	-1.2	-1.6	-1.3
C046R024	UNKNOWN		0.0766603	0.0055001	0.00144456	1.1	-1.4	-2.2	1.2	1	1.2	-1.5	-2	-1.3
C007R135	UNKNOWN		0.5676	0.00753855	0.0321028	1.3	-1.4	-2.1	1.4	1.3	1	-1.3	-1.9	-1.4
C007R093	UNKNOWN		0.240498	0.00634079	0.035783	1.2	-1.6	-1.4	1.1	1.3	-1.2	-1.5	-1.6	-1.1
C004R119	WD repeat-containing protein 66	WDR66	0.119784	0.00319645	0.00772197	1.1	-1.2	-1.9	1.5	-1	1.5	-1.4	-1.5	-1.1
C215R160	Xaa-Pro aminopeptidase 1	XPNPEP1	0.000652657	0.00266257	7.38833e-06	-1.2	-1.2	-2.8	1.3	1.4	-1	1.3	-1.7	-2.3	7511	Hs.390623

## Sheet: cluster4 out of 4-58
Spot ID	Description	Abbreviation	p-value(IHNV status)	p-value(IHNV status-polyIC)	p-value(polyIC)	Fold change([polyIC-naive] vs [control-naive])	Fold change([polyIC-survivor] vs [control-survivor])	Fold change([polyIC-z_carrier] vs [control-z_carrier])	Fold change([control-z_carrier] vs [control-naive])	Fold change([control-survivor] vs [control-naive])	Fold change([control-z_carrier] vs [control-survivor])	Fold change([polyIC-survivor] vs [polyIC-naive])	Fold change([polyIC-z_carrier] vs [polyIC-naive])	Fold change([polyIC-z_carrier] vs [polyIC-survivor])	GeneId	UniGene
C245R066	114514 pfam05792, Candida_ALS, Candida agglutinin-like protein (ALS). This family consists of several agglutinin-like proteins from different Candida species. ALS genes of Candida albicans encode a family of cell-surface glycoproteins with a three-doma...		0.242068	0.00509529	0.0152899	-1.1	1.1	2.3	-1.4	-1.2	-1.1	1	1.9	1.8
C193R036	29112 cd00273, Chemokine_CXC, Chemokine_CXC: 1 of 4 subgroup designations based on the arrangement of the two N-terminal cysteine residues; includes a number of secreted growth factors and interferons involved in mitogenic, chemotactic, and inflammato...		8.87553e-05	6.57163e-05	2.15598e-10	1.3	2.5	3.7	-1.1	1	-1.1	2	2.7	1.4
C266R113	Aryl hydrocarbon receptor nuclear translocator	ARNT	0.0360339	0.00990089	0.00159814	-1	1.3	1.8	-1.1	-1.1	1.1	1.2	1.7	1.5
C162R023	ATPase family AAA domain-containing protein 3	ATAD3	0.126164	0.00372309	0.0243779	1.1	-1.2	2.4	-1.7	1.4	-2.3	-1	1.2	1.3	407895	Str.16479
C251R077	Calcineurin subunit B isoform 1	PPP3R1	0.139081	0.00379647	0.196608	-1.2	-1.1	1.7	-1.6	-1.2	-1.4	-1.1	1.2	1.3	29748	Rn.42903
C132R094	cAMP-responsive element modulator	CREM	0.712193	0.00207385	0.189092	-1.7	-1	3.2	-2.2	-1.1	-2	1.5	2.4	1.6	403887	Cfa.25063
C110R104	Cellular tumor antigen p53	TP53	0.0205684	0.00793333	0.099802	-1.1	-1.1	2	-1.5	-1.3	-1.1	-1.3	1.6	2
C128R143	Circumsporozoite protein precursor		0.112218	0.00348561	0.00332748	-1.1	1.1	2	-1.3	-1.2	-1.1	-1	1.6	1.6
C105R012	Claudin-19	CLDN19	0.0131501	0.00883319	0.679935	-1.2	-1.2	1.6	-1.3	-1.2	-1	-1.2	1.4	1.8	298487	Rn.106342
C035R093	Dihydroxyacetone kinase	DAK	0.00828877	0.00207911	0.539767	-1.3	1.3	1.1	-1.2	-1.6	1.4	1.1	1.3	1.2	361730	Rn.55630
C189R021	E3 ubiquitin-protein ligase RNF8	RNF8	0.0279062	0.00806158	8.04099e-11	1.9	2.6	4.9	-1.1	1.1	-1.2	1.5	2.3	1.5	515933	Bt.41339
C080R118	EGF-like module-containing mucin-like hormone receptor-like 1 precursor	EMR1	0.00598219	0.00147522	0.000424209	-1	1.1	1.6	-1.1	-1.1	1	1.1	1.5	1.4	316137	Rn.205884
C246R117	Fos-related antigen 2	FOSL2	0.966448	0.00117244	0.00534421	-1.2	1.3	2.4	-1.7	-1.3	-1.4	1.2	1.7	1.4	421416	Gga.47044
C023R020	GTP-binding protein 10	GTPBP10	0.0278531	0.000515181	0.406963	-1.3	-1.2	1.8	-1.2	1.1	-1.2	1.1	2	1.7	436727	Dr.83150
C264R048	Hyaluronidase-2 precursor	HYAL2	0.0356905	0.00904455	0.0121695	-1.1	1.4	1.5	-1.3	-1	-1.3	1.5	1.3	-1.1	8692	Hs.76873
C090R099	Insulin-like growth factor-binding protein 4	IGFBP4	0.0853431	0.00342522	0.0064934	-1.2	1.3	2.6	-1.4	-1.4	1	1.1	2.3	2		Oar.518
C026R079	MACRO domain-containing protein 1	MACROD1	0.807508	0.00120095	5.23347e-05	-1.1	1.8	2	-1.5	-1.3	-1.1	1.4	1.4	1	246233	Rn.98178
C073R031	MAM domain-containing protein 2 precursor	MAMDC2	0.193338	0.000698668	0.116929	-1.4	1	2.3	-1.5	-1.3	-1.2	1.1	2.1	1.9	256691	Hs.547172
C022R063	Microtubule-associated proteins 1A/1B light chain 3A precursor	MAP1LC3A	0.339235	0.00527791	0.409904	-1	-1.5	2	-1.6	1.4	-2.1	-1.1	1.3	1.4	66734	Mm.196239
C219R108	Myelin basic protein	MBP	0.053143	0.00694426	0.0255582	-1.2	1.2	1.7	-1.6	-1.4	-1.1	-1.1	1.3	1.4	4155	Hs.551713
C204R040	Nuclear receptor corepressor 2	NCOR2	0.000577532	0.00160398	1.14856e-05	1	1.4	1.8	-1.4	-1.5	1.1	-1.1	1.3	1.4	20602	Mm.278646
C182R126	Nuclear transcription factor Y subunit beta	NFYB	0.828725	0.00690799	0.105857	-1.9	-1.3	1.4	-1.8	-1.2	-1.4	1.2	1.5	1.2	614382	Bt.63176
C218R036	PAP-associated domain-containing protein 5	PAPD5	0.166334	0.00446406	3.00282e-12	1.9	3.3	4.4	-1.2	-1.2	1	1.4	2	1.4	64282	Hs.514342
C222R078	Prolyl endopeptidase	PREP	0.473597	0.000746885	0.129577	-1.5	1.4	1.7	-1.4	-1.4	1.1	1.4	1.8	1.3	19072	Mm.37294; Mm.383682; Mm.440263
C052R120	Protein polybromo-1	PBRM1	0.10107	0.00364961	2.44945e-12	1.7	2.7	2.9	-1.1	-1.1	1.1	1.4	1.6	1.1	396074	Gga.3045
C243R112	Pseudouridylate synthase 7 homolog-like protein A	PUSL7A	0.498146	0.00853184	0.369639	-1.4	1.1	1.6	-1.3	-1.3	-1	1.2	1.6	1.4	561376	Dr.79621
C195R074	PWWP domain-containing protein 2A	PWWP2A	0.0242061	0.000495991	0.00168826	-1.1	1.4	1.5	-1.1	-1.3	1.2	1.2	1.5	1.3	114825	Hs.596850; Hs.699426
C029R150	Receptor-type tyrosine-protein phosphatase R precursor	PTPRR	0.00732966	0.00954435	0.00267626	-1.1	1.3	1.7	-1.2	-1.5	1.2	-1	1.4	1.5	19279	Mm.336316
C018R022	RNA-binding protein 5	RBM5	0.00707904	0.00211861	0.0233397	-1.2	1.2	1.5	-1.1	-1	-1	1.5	1.6	1.1	10181	Hs.439480
C184R023	SAPS domain family member 2	SAPS2	0.347975	0.0021995	0.0824192	-1.3	1.3	1.5	-1.3	-1.4	1	1.2	1.4	1.2		Mm.184055; Mm.406362
C051R108	Ski-like protein	SKIL	0.578686	0.00515617	0.163197	-1.3	1.1	1.7	-1.5	-1.3	-1.2	1.1	1.4	1.3	20482	Mm.15406
C256R154	SOSS complex subunit B2	OBFC2A	0.115008	0.00562045	0.00100865	-1	1.2	1.7	-1.1	-1.1	-1	1.1	1.6	1.4
C253R142	Splicing factor, arginine/serine-rich 9	SFRS9	0.9402	0.0064146	0.791471	-1.2	-1.3	1.6	-1.4	1	-1.5	-1	1.3	1.4	288701	Rn.136718
C153R018	Stonustoxin subunit beta		0.0113191	0.000149667	0.000289772	-1.1	1.2	2.7	-1.3	-1.3	-1	1	2.3	2.2
C143R045	Sulfotransferase 4A1	SULT4A1	0.0111103	0.00605525	0.339617	-1.1	-1.2	1.6	1	1.1	-1.1	1.1	1.8	1.7	25830	Hs.189810
C169R019	Synembryn-A	RIC8A	0.0399463	0.00918709	0.540659	-1.3	1.4	1.1	-1.1	-1.5	1.4	1.1	1.3	1.1
C133R094	Testican-2 precursor	SPOCK2	0.284611	0.00978221	0.79919	-1.6	1	1.7	-1.3	-1.3	-1	1.3	2.1	1.7	94214	Mm.153429
C076R060	Thyrotropin subunit beta precursor	TSHB	0.000830273	0.0078024	0.00258588	1.1	1	2.1	1.1	-1.1	1.1	-1.1	2.1	2.3
C117R095	Transcription initiation factor TFIID subunit 10	TAF10	0.0717498	0.00156151	0.638243	-1.3	-1.1	1.4	-1.2	1.1	-1.3	1.2	1.6	1.3	6881	Hs.5158
C055R083	Trichohyalin	TCHH	0.00050319	0.00037044	0.0293444	-1.3	-1.1	4.3	-1.6	-1.7	1	-1.5	3.5	5.1		Hs.432416; Hs.553300
C144R048	Trichohyalin	TCHH	0.02851	0.00196743	0.0463306	-1.4	1.2	2.5	-1.4	-1.6	1.1	1.1	2.5	2.3		Hs.432416; Hs.553300
C141R137	Tubulin epsilon chain	TUBE1	0.295624	0.00172283	0.0218069	1.1	1.7	-1.1	1	-1.2	1.2	1.3	-1.2	-1.6	51175	Hs.34851
C082R013	Uncharacterized protein C11orf46 homolog		0.0458596	0.00727255	0.145085	1.1	-1.3	1.7	1.1	1.3	-1.2	-1.1	1.7	1.8	311279	Rn.40865
C265R071	Uncharacterized protein C9orf90 homolog	RCJMB04_31b24	0.443209	0.0050919	0.0104255	-1.2	1.3	1.7	-1.3	-1.3	-1	1.2	1.5	1.3	417229	Gga.9220
C057R025	UNKNOWN	Unknown	0.0538138	0.00929302	0.0257207	-1.2	1.3	2.2	-1.3	-1.4	1.1	1.1	2.2	2
C109R165	UNKNOWN	Unknown	0.00830699	0.00212569	0.0080573	-1	-1	2.8	-1.2	-1.2	-1	-1.2	2.3	2.8
C111R146	UNKNOWN	Unknown	0.0571581	0.0016696	0.86275	-2.8	1.9	1.7	-1.2	-2.4	2.1	2.1	4	1.9
C117R001	UNKNOWN	Unknown	0.785084	0.00502549	0.0751421	-1.3	1.2	1.9	-1.4	-1.3	-1.1	1.3	1.7	1.4
C128R031	UNKNOWN	Unknown	0.369701	0.000469755	0.307127	-1.4	1.4	1.2	-1.3	-1.5	1.2	1.3	1.3	1
C146R038	UNKNOWN	Unknown	0.0106867	0.00114538	0.0698844	-1.6	1.3	2.5	-1.9	-2.1	1.1	-1	2.1	2.2
C168R001	UNKNOWN	Unknown	0.0219466	0.00959867	0.429384	-1.3	1	1.5	-1.1	-1.2	1.1	1	1.7	1.7
C175R030	UNKNOWN	Unknown	0.0757957	0.00556428	0.000740129	-1	1.4	1.5	-1.2	-1	-1.1	1.4	1.4	-1
C184R045	UNKNOWN	Unknown	0.0869623	0.0056514	0.00630959	-1.1	1.2	1.8	-1.2	-1.2	1	1.1	1.7	1.6
C209R071	UNKNOWN	Unknown	0.0675168	0.00864051	0.0109404	-1.2	1.6	1.8	-1.1	-1.1	-1	1.8	2	1.1
C214R052	UNKNOWN	Unknown	0.868678	0.00690287	0.364071	-1.4	1.1	1.6	-1.5	-1.3	-1.2	1.1	1.5	1.3
C232R123	UNKNOWN	Unknown	0.656418	0.00248044	0.0641002	-1.2	1.2	1.5	-1.3	-1.2	-1.1	1.2	1.5	1.2
C246R086	UNKNOWN	Unknown	0.0884523	0.00674486	0.983268	1.3	-1.7	1.3	1.4	1.6	-1.1	-1.3	1.5	1.9
C161R082	Zinc finger and SCAN domain-containing protein 2	ZSCAN2	0.433206	0.000921659	0.364126	-1.6	1.2	1.1	-1.3	-1.5	1.2	1.3	1.4	1.1	54993	Hs.594023

## Sheet: GO-enrich_cluster1
Category	Term	Count	%	PValue	Genes	List Total	Pop Hits	Pop Total	Fold Enrichment	Bonferroni	Benjamini	FDR
GOTERM_BP_FAT	GO:0006952~defense response	3	33.3333	0.00975207	9111, 282713, 79132	8	92	4093	16.6834	0.399262	0.399262	9.08204
GOTERM_BP_FAT	GO:0006954~inflammatory response	2	22.2222	0.0856741	9111, 282713	8	52	4093	19.6779	0.99051	0.902585	58.1138
GOTERM_MF_FAT	GO:0004386~helicase activity	2	22.2222	0.0869117	79132, 85441	7	58	3859	19.0099	0.975955	0.975955	56.6877

## Sheet: GO-enrich_cluster2
Category	Term	Count	%	PValue	Genes	List Total	Pop Hits	Pop Total	Fold Enrichment	Bonferroni	Benjamini	FDR
GOTERM_BP_FAT	GO:0033554~cellular response to stress	5	17.8571	0.0195639	300891, 17874, 81515, 2539500, 406778	24	189	4093	4.51168	0.999101	0.999101	23.7226
GOTERM_BP_FAT	GO:0001816~cytokine production	2	7.14286	0.0601766	17874, 81515	24	11	4093	31.0076	1	0.999984	57.2848
GOTERM_BP_FAT	GO:0022610~biological adhesion	4	14.2857	0.0612427	129804, 8496, 396395, 57502	24	163	4093	4.18507	1	0.999435	57.9442
GOTERM_BP_FAT	GO:0007155~cell adhesion	4	14.2857	0.0612427	129804, 8496, 396395, 57502	24	163	4093	4.18507	1	0.999435	57.9442
GOTERM_BP_FAT	GO:0002757~immune response-activating signal transduction	2	7.14286	0.065472	17874, 81515	24	12	4093	28.4236	1	0.997545	60.4679
GOTERM_BP_FAT	GO:0002764~immune response-regulating signal transduction	2	7.14286	0.065472	17874, 81515	24	12	4093	28.4236	1	0.997545	60.4679
GOTERM_BP_FAT	GO:0040008~regulation of growth	3	10.7143	0.0685282	300891, 17874, 3581	24	77	4093	6.64448	1	0.993528	62.2035
GOTERM_BP_FAT	GO:0006259~DNA metabolic process	4	14.2857	0.0746477	300891, 6742, 8496, 406778	24	177	4093	3.85405	1	0.989849	65.4683
GOTERM_BP_FAT	GO:0002253~activation of immune response	2	7.14286	0.0863697	17874, 81515	24	16	4093	21.3177	1	0.989755	71.0042

## Sheet: GO-enrich_cluster4
Category	Term	Count	%	PValue	Genes	List Total	Pop Hits	Pop Total	Fold Enrichment	Bonferroni	Benjamini	FDR
GOTERM_BP_FAT	GO:0006022~aminoglycan metabolic process	3	8.33333	0.00336969	HS.547172, HS.76873, MM.153429	27	14	4093	32.4841	0.599374	0.599374	4.3434
GOTERM_BP_FAT	GO:0030203~glycosaminoglycan metabolic process	3	8.33333	0.00336969	HS.547172, HS.76873, MM.153429	27	14	4093	32.4841	0.599374	0.599374	4.3434
GOTERM_BP_FAT	GO:0005976~polysaccharide metabolic process	3	8.33333	0.022551	HS.547172, HS.76873, MM.153429	27	37	4093	12.2913	0.997932	0.954527	25.9234
GOTERM_BP_FAT	GO:0006790~sulfur metabolic process	3	8.33333	0.0237118	HS.189810, HS.547172, MM.153429	27	38	4093	11.9678	0.998502	0.885567	27.0724
GOTERM_BP_FAT	GO:0019800~peptide cross-linking via chondroitin 4-sulfate glycosaminoglycan	2	5.55556	0.0251773	HS.547172, MM.153429	27	4	4093	75.7963	0.999003	0.82229	28.4995
GOTERM_BP_FAT	GO:0030204~chondroitin sulfate metabolic process	2	5.55556	0.0375362	HS.547172, MM.153429	27	6	4093	50.5309	0.999969	0.874272	39.5481
GOTERM_BP_FAT	GO:0045596~negative regulation of cell differentiation	3	8.33333	0.038014	MM.278646, HS.551713, MM.15406	27	49	4093	9.28118	0.999973	0.826304	39.9417
GOTERM_BP_FAT	GO:0051252~regulation of RNA metabolic process	7	19.4444	0.0417172	HS.594023, CFA.25063, GGA.47044, HS.439480, MM.278646, MM.15406, BT.63176	27	415	4093	2.55698	0.99999	0.807894	42.9131
GOTERM_BP_FAT	GO:0050654~chondroitin sulfate proteoglycan metabolic process	2	5.55556	0.0436591	HS.547172, MM.153429	27	7	4093	43.3122	0.999994	0.779577	44.4163
GOTERM_BP_FAT	GO:0018149~peptide cross-linking	2	5.55556	0.0497445	HS.547172, MM.153429	27	8	4093	37.8981	0.999999	0.784846	48.8936
GOTERM_BP_FAT	GO:0001701~in utero embryonic development	3	8.33333	0.0548413	MM.336316, MM.278646, MM.15406	27	60	4093	7.57963	1	0.783141	52.3846
GOTERM_BP_FAT	GO:0007507~heart development	3	8.33333	0.0632204	RN.42903, MM.278646, GGA.3045	27	65	4093	6.99658	1	0.799899	57.6483
GOTERM_BP_FAT	GO:0006029~proteoglycan metabolic process	2	5.55556	0.067778	HS.547172, MM.153429	27	11	4093	27.5623	1	0.795051	60.2803
GOTERM_BP_FAT	GO:0018209~peptidyl-serine modification	2	5.55556	0.0737158	HS.547172, MM.153429	27	12	4093	25.2654	1	0.79735	63.4828
GOTERM_BP_FAT	GO:0022402~cell cycle process	4	11.1111	0.0947797	HS.514342, BT.41339, HS.34851, MM.15406	27	173	4093	3.50503	1	0.854492	73.0181
GOTERM_MF_FAT	GO:0003682~chromatin binding	4	11.1111	0.00537386	BT.41339, MM.278646, GGA.3045, MM.15406	28	52	3859	10.6016	0.384273	0.384273	5.69335
GOTERM_MF_FAT	GO:0003677~DNA binding	9	25	0.0558533	HS.514342, HS.594023, CFA.25063, GGA.47044, HS.439480, MM.278646, GGA.3045, BT.63176, HS.5158	28	620	3859	2.00063	0.99433	0.924703	46.4868
GOTERM_MF_FAT	GO:0043565~sequence-specific DNA binding	4	11.1111	0.068821	CFA.25063, GGA.47044, MM.278646, BT.63176	28	137	3859	4.02398	0.998367	0.882241	53.9616
